# Supplementary material for: Bis[tris­(phenanthroline-κ2 N,N′)cobalt(II)] undeca­tungsto(VI)vanado(V)phosphate dihydrate
Source: Acta Crystallogr Sect E Struct Rep Online. 2014 Mar 8;70(Pt 4):m125–6. doi: 10.1107/S160053681400484X (PMC3998553; doi:10.1107/S160053681400484X)
Supplement: Supplementary file 1 [file e-70-0m125-sup1.cif]

##############################################################################
#                                                                            #
# This CIF contains the data in a paper accepted for publication in          #
# Acta Crystallographica Section E. It conforms to the requirements of       #
# Notes for Authors for Acta Crystallographica Section E, and has been       #
# peer reviewed under the auspices of the IUCr Commission on Journals.       #
#                                                                            #
# Full details of the Crystallographic Information File format               #
# are given in the paper "The Crystallographic Information File (CIF):       #
# a New Standard Archive File for Crystallography" by S. R. Hall, F. H.      #
# Allen and I. D. Brown [Acta Cryst. (1991), A47, 655-685].                  #
#                                                                            #
# The current version of the core CIF dictionary is obtainable from          #
# ftp://ftp.iucr.org/pub/cif_core.dic.                                       #
#                                                                            #
# Software is freely available for graphical display of the structure(s)     #
# in this CIF. For information consult the CIF software page                 #
# http://www.iucr.org/resources/cif/software.                                #
#                                                                            #
# This file may be used for bona fide research purposes within the           #
# scientific community so long as proper attribution is given to the journal # 
# article from which it was obtained.                                        #
#                                                                            #
##############################################################################
data_I
_database_code_depnum_ccdc_archive 'CCDC 989480'
_audit_creation_method     SHELXL-97
_journal_date_recd_electronic     2014-02-26
_journal_date_accepted     2014-03-03
_journal_name_full     'Acta Crystallographica, Section E'
_journal_year     2014
_journal_volume     70
_journal_issue      4
_journal_page_first     m125
_journal_page_last     m126
_journal_paper_category     QM
_journal_paper_doi     10.1107/S160053681400484X
_journal_coeditor_code     HB7203
_publ_contact_author_name     'Dr Samah Akriche Toumi'
_publ_contact_author_address
;
Laboratoire de Chimie des Mat\'eriaux
Facult\'e des Sciences de Bizerte
7021 Zarzouna Bizerte
Tunisia
;
_publ_contact_author_email     'samah.akriche@fsb.rnu.tn'
_publ_contact_author_fax     '216 72 590 566'
_publ_contact_author_phone     '216 72 591 906'
_publ_section_title
;
Bis[tris(phenanthroline-\k^2^<i>N</i>,<i>N</i>')cobalt(II)]
undecatungsto(VI)vanado(V)phosphate dihydrate
;
loop_
    _publ_author_name
    _publ_author_footnote
    _publ_author_address
    'Assia Hajsalem' .
;
Laboratoire de Chimie des Mat\'eriaux
Facult\'e des Sciences de Bizerte
7021 Zarzouna Bizerte
Tunisia
;
    'Sameh Aoun' .
;
Laboratoire CEISAM
UMR CNRS 6230
UFR des Sciences et des Techniques
2 rue de la Houssini\`ere
BP 92208
44322 Nantes Cedex 03
France
;
    'Aurelien Planchat' .
;
Laboratoire CEISAM
UMR CNRS 6230
UFR des Sciences et des Techniques
2 rue de la Houssini\`ere
BP 92208
44322 Nantes Cedex 03
France
;
    'Mohamed Rzaigui' .
;
Laboratoire de Chimie des Mat\'eriaux
Facult\'e des Sciences de Bizerte
7021 Zarzouna Bizerte
Tunisia
;
    'Samah Akriche Toumi' .
;
Laboratoire de Chimie des Mat\'eriaux
Facult\'e des Sciences de Bizerte
7021 Zarzouna Bizerte
Tunisia
;
_chemical_name_systematic
;
Bis[tris(phenanthroline-\k^2^<i>N</i>,<i>N</i>')cobalt(II)]
undecatungsto(VI)vanado(V)phosphate dihydrate
;
_chemical_name_common     ?
_chemical_formula_moiety     '2(C36 H24 N6 Co 2+), P V W11 O40 4-, 2(H2 O)'
_chemical_formula_sum     'C72 H52 Co2 N12 O42 P V W11'
_chemical_formula_iupac     '[Co (C12 H8 N2)3] [P V W11 O40], 2H2 O'
_chemical_formula_weight     3979.38
_chemical_melting_point     ?
_symmetry_cell_setting     monoclinic
_symmetry_space_group_name_H-M     'C 2/c'
loop_
    _symmetry_equiv_pos_as_xyz
    'x, y, z'
    '-x, y, -z+1/2'
    'x+1/2, y+1/2, z'
    '-x+1/2, y+1/2, -z+1/2'
    '-x, -y, -z'
    'x, -y, z-1/2'
    '-x+1/2, -y+1/2, -z'
    'x+1/2, -y+1/2, z-1/2'
_cell_length_a     19.487(2)
_cell_length_b     18.049(3)
_cell_length_c     25.216(2)
_cell_angle_alpha     90.00
_cell_angle_beta     100.22(3)
_cell_angle_gamma     90.00
_cell_volume     8728.4(18)
_cell_formula_units_Z     4
_cell_measurement_reflns_used     25
_cell_measurement_theta_min     9
_cell_measurement_theta_max     11
_cell_measurement_temperature     295
_exptl_crystal_description     PRISM
_exptl_crystal_colour     YELLOW
_exptl_crystal_size_max     0.13
_exptl_crystal_size_mid     0.08
_exptl_crystal_size_min     0.04
_exptl_crystal_density_diffrn     3.028
_exptl_crystal_density_meas     ?
_exptl_crystal_density_method     'not measured'
_exptl_crystal_F_000     7240
_exptl_absorpt_coefficient_mu     15.017
_exptl_absorpt_correction_type     multi-scan
_exptl_absorpt_process_details     '(SORTAV; Blessing, 1995)'
_exptl_absorpt_correction_T_min     0.2015
_exptl_absorpt_correction_T_max     0.4209
_diffrn_ambient_temperature     295
_diffrn_radiation_type     MoK\a
_diffrn_radiation_wavelength     0.71073
_diffrn_radiation_source     'fine-focus sealed tube'
_diffrn_radiation_monochromator     'horizonally mounted graphite crystal'
_diffrn_measurement_device_type     'Nonius KappaCCD'
_diffrn_measurement_device     '95mm CCD camera on \k-goniostat'
_diffrn_measurement_method     'CCD rotation images, thick slices'
_diffrn_detector_area_resol_mean     9
_diffrn_reflns_number     62427
_diffrn_reflns_av_R_equivalents     0.0699
_diffrn_reflns_av_sigmaI/netI     0.0491
_diffrn_reflns_theta_min     6.42
_diffrn_reflns_theta_max     28.80
_diffrn_reflns_theta_full     28.80
_diffrn_measured_fraction_theta_max     0.987
_diffrn_measured_fraction_theta_full     0.987
_diffrn_reflns_limit_h_min     -26
_diffrn_reflns_limit_h_max     25
_diffrn_reflns_limit_k_min     -24
_diffrn_reflns_limit_k_max     24
_diffrn_reflns_limit_l_min     -34
_diffrn_reflns_limit_l_max     32
_diffrn_standards_number     2
_diffrn_standards_interval_time     120
_diffrn_standards_decay_%     -1
_refine_special_details
;
Refinement of <i>F</i>^2^ against ALL reflections. The weighted <i>R</i>-factor
<i>wR</i> and goodness of fit <i>S</i> are based on <i>F</i>^2^, conventional
<i>R</i>-factors <i>R</i> are based on <i>F</i>, with <i>F</i> set to zero for
negative <i>F</i>^2^. The threshold expression of <i>F</i>^2^ >
\s(<i>F</i>^2^) is used only for calculating <i>R</i>-factors(gt) <i>etc</i>.
and is not relevant to the choice of reflections for refinement.
<i>R</i>-factors based on <i>F</i>^2^ are statistically about twice as large
as those based on <i>F</i>, and <i>R</i>- factors based on ALL data will be
even larger.
;
_reflns_number_total     11235
_reflns_number_gt     8172
_reflns_threshold_expression     I>2\s(I)
_refine_ls_structure_factor_coef     Fsqd
_refine_ls_matrix_type     full
_refine_ls_R_factor_all     0.0865
_refine_ls_R_factor_gt     0.0536
_refine_ls_wR_factor_gt     0.0859
_refine_ls_wR_factor_ref     0.0950
_refine_ls_goodness_of_fit_ref     1.161
_refine_ls_restrained_S_all     1.160
_refine_ls_number_reflns     11235
_refine_ls_number_parameters     688
_refine_ls_number_restraints     3
_refine_ls_hydrogen_treatment     mixed
_refine_ls_weighting_scheme     calc
_refine_ls_weighting_details
                    'calc w=1/[\s^2^(Fo^2^)+250.0304P] where P=(Fo^2^+2Fc^2^)/3'
_atom_sites_solution_hydrogens     geom
_atom_sites_solution_primary     direct
_atom_sites_solution_secondary     difmap
_refine_ls_shift/su_max     0.002
_refine_ls_shift/su_mean     0.000
_refine_diff_density_max     1.391
_refine_diff_density_min     -1.505
_refine_ls_extinction_method     none
_refine_ls_extinction_coef     ?
loop_
    _atom_type_symbol
    _atom_type_description
    _atom_type_scat_dispersion_real
    _atom_type_scat_dispersion_imag
    _atom_type_scat_source
    'C' 'C' 0.0033 0.0016
                         'International Tables Vol C Tables 4.2.6.8 and 6.1.1.4'
    'H' 'H' 0.0000 0.0000
                         'International Tables Vol C Tables 4.2.6.8 and 6.1.1.4'
    'Co' 'Co' 0.3494 0.9721
                         'International Tables Vol C Tables 4.2.6.8 and 6.1.1.4'
    'N' 'N' 0.0061 0.0033
                         'International Tables Vol C Tables 4.2.6.8 and 6.1.1.4'
    'O' 'O' 0.0106 0.0060
                         'International Tables Vol C Tables 4.2.6.8 and 6.1.1.4'
    'P' 'P' 0.1023 0.0942
                         'International Tables Vol C Tables 4.2.6.8 and 6.1.1.4'
    'V' 'V' 0.3005 0.5294
                         'International Tables Vol C Tables 4.2.6.8 and 6.1.1.4'
    'W' 'W' -0.8490 6.8722
                         'International Tables Vol C Tables 4.2.6.8 and 6.1.1.4'
_computing_data_collection     'COLLECT (Hooft, 1998)'
_computing_cell_refinement     'DIRAX/LSQ (Duisenberg <i>et al.</i>, 2000)'
_computing_data_reduction     'EvalCCD (Duisenberg <i>et al.</i>, 2003)'
_computing_structure_solution     'SHELXS97 (Sheldrick, 2008)'
_computing_structure_refinement     'SHELXL97 (Sheldrick, 2008)'
_computing_molecular_graphics
;
ORTEP-3 for Windows (Farrugia, 2012) and DIAMOND (Brandenburg & Putz,
2005)
;
_computing_publication_material
;
WinGX (Farrugia, 2012)
;
loop_
    _atom_site_type_symbol
    _atom_site_label
    _atom_site_fract_x
    _atom_site_fract_y
    _atom_site_fract_z
    _atom_site_U_iso_or_equiv
    _atom_site_adp_type
    _atom_site_calc_flag
    _atom_site_refinement_flags
    _atom_site_occupancy
    _atom_site_symmetry_multiplicity
    _atom_site_disorder_assembly
    _atom_site_disorder_group
    W W1 0.90431(2) 0.16939(2) 0.468951(18) 0.03506(10) Uani d P 0.91 1 A 1
    V V1 0.90431(2) 0.16939(2) 0.468951(18) 0.03506(10) Uani d P 0.09 1 A 2
    W W2 0.91248(2) 0.27877(3) 0.587700(17) 0.03574(11) Uani d P 0.91 1 A 1
    V V2 0.91248(2) 0.27877(3) 0.587700(17) 0.03574(11) Uani d P 0.09 1 A 2
    W W3 0.83223(2) 0.10207(3) 0.579002(19) 0.04092(12) Uani d P 0.92 1 . 1
    V V3 0.83223(2) 0.10207(3) 0.579002(19) 0.04092(12) Uani d P 0.08 1 A 2
    W W4 0.82438(2) 0.32068(3) 0.391898(18) 0.04283(12) Uani d P 0.92 1 . 1
    V V4 0.82438(2) 0.32068(3) 0.391898(18) 0.04283(12) Uani d P 0.08 1 . 2
    W W5 0.67180(3) 0.07254(3) 0.48920(2) 0.04756(13) Uani d P 0.92 1 . 1
    V V5 0.67180(3) 0.07254(3) 0.48920(2) 0.04756(13) Uani d P 0.08 1 . 2
    W W6 0.74373(3) 0.14331(3) 0.380723(19) 0.04799(13) Uani d P 0.92 1 . 1
    V V6 0.74373(3) 0.14331(3) 0.380723(19) 0.04799(13) Uani d P 0.08 1 . 2
    O O1E 0.9773(4) 0.1310(5) 0.4547(4) 0.072(3) Uani d . 1 1 . .
    O O2E 0.9883(4) 0.2925(5) 0.6293(3) 0.064(2) Uani d . 1 1 . .
    O O3E 0.8718(5) 0.0319(5) 0.6152(3) 0.066(2) Uani d . 1 1 . .
    O O4E 0.8576(4) 0.3557(5) 0.3403(3) 0.057(2) Uani d . 1 1 . .
    O O5E 0.6360(4) -0.0117(4) 0.4862(3) 0.052(2) Uani d . 1 1 . .
    O O6E 0.7424(5) 0.0939(5) 0.3244(3) 0.069(3) Uani d . 1 1 . .
    O O1 0.9412(4) 0.2330(4) 0.5277(3) 0.051(2) Uani d . 1 1 . .
    O O2 0.8823(4) 0.1027(4) 0.5215(3) 0.053(2) Uani d . 1 1 . .
    O O3 0.8945(5) 0.2558(5) 0.4245(3) 0.073(3) Uani d . 1 1 . .
    O O4 0.8351(5) 0.1247(5) 0.4175(4) 0.079(3) Uani d . 1 1 . .
    O O5 0.8869(4) 0.1821(4) 0.6090(3) 0.053(2) Uani d . 1 1 . .
    O O6A 0.8877(8) 0.3591(10) 0.5382(7) 0.038(4) Uani d P 0.50 1 . 1
    O O6B 0.9132(8) 0.3772(9) 0.5575(6) 0.030(3) Uani d P 0.50 1 . 2
    O O7 0.8556(4) 0.3900(6) 0.4469(4) 0.081(3) Uani d . 1 1 . .
    O O8 0.7761(5) 0.2355(5) 0.3599(3) 0.072(3) Uani d . 1 1 . .
    O O9A 0.8604(7) 0.3245(9) 0.6394(6) 0.032(3) Uani d P 0.50 1 . 1
    O O9B 0.8340(7) 0.3084(10) 0.6198(6) 0.035(4) Uani d P 0.50 1 . 2
    O O10 0.7634(4) 0.1309(7) 0.6194(4) 0.086(4) Uani d . 1 1 . .
    O O11A 0.7035(10) 0.0633(11) 0.4178(7) 0.041(4) Uani d P 0.50 1 B 1
    O O11B 0.7226(10) 0.0845(10) 0.4384(7) 0.038(4) Uani d P 0.50 1 C 2
    O O12 0.7599(4) 0.0525(6) 0.5323(4) 0.081(3) Uani d . 1 1 . .
    P P 0.7500 0.2500 0.5000 0.0229(6) Uani d S 1 2 . .
    O O1C 0.7595(6) 0.3206(7) 0.4667(4) 0.028(3) Uani d P 0.50 1 . 1
    O O3C 0.7921(6) 0.2294(7) 0.4564(5) 0.028(3) Uani d P 0.50 1 A 2
    O O4C 0.8176(6) 0.2148(7) 0.5224(4) 0.027(3) Uani d P 0.50 1 . 1
    O O2C 0.7968(6) 0.3041(7) 0.5406(4) 0.028(3) Uani d P 0.50 1 . 2
    O O1W 1.0714(7) 0.1131(6) 0.3771(6) 0.098(4) Uani d D 1 1 . .
    H H1W1 1.033(6) 0.115(9) 0.388(8) 0.147 Uiso d D 1 1 . .
    H H2W1 1.092(8) 0.071(5) 0.380(9) 0.147 Uiso d D 1 1 . .
    Co Co 0.80233(7) 0.31178(8) 0.15603(5) 0.0367(3) Uani d . 1 1 . .
    N N1 0.8600(5) 0.2468(6) 0.2151(4) 0.051(2) Uani d . 1 1 . .
    N N2 0.7596(5) 0.2088(5) 0.1326(4) 0.047(2) Uani d . 1 1 . .
    N N3 0.8759(5) 0.3135(5) 0.1070(3) 0.041(2) Uani d . 1 1 . .
    N N4 0.8545(6) 0.4082(6) 0.1827(4) 0.054(3) Uani d . 1 1 . .
    N N5 0.7316(4) 0.3680(5) 0.0981(3) 0.0375(19) Uani d . 1 1 . .
    N N6 0.7208(4) 0.3243(5) 0.1973(3) 0.0365(19) Uani d . 1 1 . .
    C C1 0.9090(6) 0.2668(9) 0.2556(5) 0.064(4) Uani d . 1 1 . .
    H H1 0.9240 0.3158 0.2573 0.077 Uiso calc R 1 1 . .
    C C2 0.9398(8) 0.2178(13) 0.2961(6) 0.083(5) Uani d . 1 1 . .
    H H2 0.9743 0.2340 0.3239 0.099 Uiso calc R 1 1 . .
    C C3 0.9184(9) 0.1468(12) 0.2937(6) 0.085(5) Uani d . 1 1 . .
    H H3 0.9379 0.1135 0.3203 0.102 Uiso calc R 1 1 . .
    C C4 0.8660(7) 0.1226(8) 0.2505(5) 0.061(3) Uani d . 1 1 . .
    C C5 0.8418(9) 0.0467(8) 0.2431(6) 0.075(4) Uani d . 1 1 . .
    H H5 0.8620 0.0104 0.2671 0.089 Uiso calc R 1 1 . .
    C C6 0.7912(9) 0.0282(8) 0.2025(6) 0.073(4) Uani d . 1 1 . .
    H H6 0.7755 -0.0205 0.1995 0.088 Uiso calc R 1 1 . .
    C C7 0.7601(7) 0.0823(7) 0.1630(5) 0.060(3) Uani d . 1 1 . .
    C C8 0.7059(8) 0.0667(8) 0.1192(6) 0.070(4) Uani d . 1 1 . .
    H H8 0.6881 0.0190 0.1136 0.084 Uiso calc R 1 1 . .
    C C9 0.6808(8) 0.1224(9) 0.0859(6) 0.072(4) Uani d . 1 1 . .
    H H9 0.6444 0.1135 0.0574 0.086 Uiso calc R 1 1 . .
    C C10 0.7080(7) 0.1908(8) 0.0936(5) 0.060(3) Uani d . 1 1 . .
    H H10 0.6891 0.2279 0.0698 0.072 Uiso calc R 1 1 . .
    C C11 0.7863(6) 0.1554(6) 0.1681(4) 0.046(3) Uani d . 1 1 . .
    C C12 0.8393(6) 0.1741(8) 0.2123(5) 0.054(3) Uani d . 1 1 . .
    C C13 0.8843(6) 0.2656(7) 0.0680(5) 0.052(3) Uani d . 1 1 . .
    H H13 0.8576 0.2226 0.0639 0.062 Uiso calc R 1 1 . .
    C C14 0.9317(6) 0.2776(8) 0.0331(5) 0.059(3) Uani d . 1 1 . .
    H H14 0.9351 0.2440 0.0057 0.071 Uiso calc R 1 1 . .
    C C15 0.9731(6) 0.3399(7) 0.0398(5) 0.058(3) Uani d . 1 1 . .
    H H15 1.0055 0.3478 0.0174 0.069 Uiso calc R 1 1 . .
    C C16 0.9669(6) 0.3917(7) 0.0805(5) 0.051(3) Uani d . 1 1 . .
    C C17 1.0060(6) 0.4588(7) 0.0903(6) 0.060(3) Uani d . 1 1 . .
    H H17 1.0397 0.4700 0.0696 0.072 Uiso calc R 1 1 . .
    C C18 0.9948(6) 0.5058(7) 0.1291(6) 0.064(4) Uani d . 1 1 . .
    H H18 1.0210 0.5491 0.1347 0.077 Uiso calc R 1 1 . .
    C C19 0.9437(6) 0.4915(7) 0.1621(5) 0.057(3) Uani d . 1 1 . .
    C C20 0.9284(8) 0.5398(8) 0.2027(6) 0.066(4) Uani d . 1 1 . .
    H H20 0.9512 0.5851 0.2089 0.079 Uiso calc R 1 1 . .
    C C21 0.8798(9) 0.5191(8) 0.2324(6) 0.073(4) Uani d . 1 1 . .
    H H21 0.8715 0.5488 0.2607 0.087 Uiso calc R 1 1 . .
    C C22 0.8431(8) 0.4549(7) 0.2207(5) 0.063(4) Uani d . 1 1 . .
    H H22 0.8084 0.4435 0.2403 0.076 Uiso calc R 1 1 . .
    C C23 0.9041(6) 0.4266(6) 0.1535(4) 0.046(3) Uani d . 1 1 . .
    C C24 0.9158(5) 0.3752(6) 0.1129(4) 0.043(2) Uani d . 1 1 . .
    C C25 0.7358(7) 0.3868(7) 0.0480(5) 0.057(3) Uani d . 1 1 . .
    H H25 0.7775 0.3777 0.0361 0.068 Uiso calc R 1 1 . .
    C C26 0.6827(7) 0.4185(7) 0.0127(5) 0.058(3) Uani d . 1 1 . .
    H H26 0.6883 0.4298 -0.0222 0.069 Uiso calc R 1 1 . .
    C C27 0.6220(7) 0.4333(7) 0.0292(5) 0.059(3) Uani d . 1 1 . .
    H H27 0.5860 0.4561 0.0058 0.071 Uiso calc R 1 1 . .
    C C28 0.6129(6) 0.4147(6) 0.0813(4) 0.044(3) Uani d . 1 1 . .
    C C29 0.5491(6) 0.4251(8) 0.1015(5) 0.063(4) Uani d . 1 1 . .
    H H29 0.5109 0.4472 0.0800 0.076 Uiso calc R 1 1 . .
    C C30 0.5453(6) 0.4023(9) 0.1519(6) 0.069(4) Uani d . 1 1 . .
    H H30 0.5036 0.4096 0.1643 0.083 Uiso calc R 1 1 . .
    C C31 0.6020(5) 0.3676(8) 0.1873(5) 0.054(3) Uani d . 1 1 . .
    C C32 0.6007(6) 0.3421(9) 0.2395(5) 0.067(4) Uani d . 1 1 . .
    H H32 0.5605 0.3479 0.2541 0.080 Uiso calc R 1 1 . .
    C C33 0.6570(6) 0.3094(8) 0.2688(5) 0.060(3) Uani d . 1 1 . .
    H H33 0.6559 0.2934 0.3037 0.072 Uiso calc R 1 1 . .
    C C34 0.7170(6) 0.2996(7) 0.2464(4) 0.049(3) Uani d . 1 1 . .
    H H34 0.7552 0.2753 0.2662 0.058 Uiso calc R 1 1 . .
    C C35 0.6646(5) 0.3573(6) 0.1679(4) 0.036(2) Uani d . 1 1 . .
    C C36 0.6705(5) 0.3812(6) 0.1147(4) 0.036(2) Uani d . 1 1 . .
loop_
    _atom_site_aniso_label
    _atom_site_aniso_U_11
    _atom_site_aniso_U_22
    _atom_site_aniso_U_33
    _atom_site_aniso_U_12
    _atom_site_aniso_U_13
    _atom_site_aniso_U_23
    W1 0.0286(2) 0.0352(2) 0.0414(2) 0.00378(18) 0.00621(17) -0.00271(19)
    V1 0.0286(2) 0.0352(2) 0.0414(2) 0.00378(18) 0.00621(17) -0.00271(19)
    W2 0.0295(2) 0.0391(2) 0.0366(2) 0.00004(18) 0.00030(17) 0.00294(18)
    V2 0.0295(2) 0.0391(2) 0.0366(2) 0.00004(18) 0.00030(17) 0.00294(18)
    W3 0.0345(2) 0.0374(3) 0.0478(3) 0.00344(19) -0.00085(19) 0.0026(2)
    V3 0.0345(2) 0.0374(3) 0.0478(3) 0.00344(19) -0.00085(19) 0.0026(2)
    W4 0.0409(3) 0.0558(3) 0.0327(2) -0.0115(2) 0.00890(19) 0.0005(2)
    V4 0.0409(3) 0.0558(3) 0.0327(2) -0.0115(2) 0.00890(19) 0.0005(2)
    W5 0.0452(3) 0.0292(2) 0.0711(3) -0.0081(2) 0.0181(2) -0.0074(2)
    V5 0.0452(3) 0.0292(2) 0.0711(3) -0.0081(2) 0.0181(2) -0.0074(2)
    W6 0.0643(3) 0.0444(3) 0.0366(2) -0.0025(2) 0.0124(2) -0.0138(2)
    V6 0.0643(3) 0.0444(3) 0.0366(2) -0.0025(2) 0.0124(2) -0.0138(2)
    O1E 0.042(5) 0.056(5) 0.129(8) 0.000(4) 0.046(5) -0.017(5)
    O2E 0.047(5) 0.093(7) 0.044(4) -0.032(5) -0.013(4) -0.003(4)
    O3E 0.094(7) 0.044(5) 0.062(5) 0.022(5) 0.021(5) 0.014(4)
    O4E 0.046(4) 0.082(6) 0.042(4) -0.008(4) 0.010(4) 0.019(4)
    O5E 0.042(4) 0.029(4) 0.079(6) -0.007(3) -0.003(4) -0.001(4)
    O6E 0.071(6) 0.080(7) 0.055(5) -0.003(5) 0.005(4) -0.041(5)
    O1 0.077(5) 0.044(4) 0.034(4) -0.018(4) 0.017(4) -0.006(3)
    O2 0.079(6) 0.042(4) 0.041(4) -0.023(4) 0.021(4) -0.011(3)
    O3 0.084(6) 0.053(5) 0.062(5) -0.022(5) -0.038(5) 0.019(4)
    O4 0.097(7) 0.047(5) 0.072(6) -0.027(5) -0.045(5) 0.011(4)
    O5 0.077(6) 0.043(4) 0.043(4) -0.024(4) 0.021(4) -0.004(3)
    O6A 0.024(9) 0.051(11) 0.039(10) -0.005(7) 0.003(7) 0.003(8)
    O6B 0.028(9) 0.032(9) 0.028(9) 0.005(7) -0.002(6) 0.006(6)
    O7 0.029(4) 0.124(9) 0.091(7) -0.010(5) 0.010(4) -0.070(6)
    O8 0.081(6) 0.050(5) 0.066(5) -0.024(5) -0.039(5) 0.019(4)
    O9A 0.019(8) 0.043(9) 0.031(8) 0.003(7) -0.006(6) 0.003(7)
    O9B 0.009(7) 0.063(11) 0.028(8) -0.004(7) -0.007(5) -0.003(7)
    O10 0.027(4) 0.137(9) 0.092(7) -0.007(5) 0.008(4) -0.070(7)
    O11A 0.041(10) 0.039(11) 0.044(12) 0.000(8) 0.009(8) -0.012(8)
    O11B 0.044(11) 0.045(11) 0.029(9) 0.006(8) 0.019(8) -0.010(7)
    O12 0.033(4) 0.112(8) 0.095(7) -0.008(5) 0.004(4) -0.068(6)
    P 0.0258(15) 0.0167(14) 0.0257(15) -0.0004(12) 0.0030(12) -0.0015(12)
    O1C 0.027(6) 0.031(7) 0.022(6) 0.001(5) -0.003(5) 0.005(5)
    O3C 0.026(6) 0.030(7) 0.030(6) 0.005(5) 0.010(5) -0.004(5)
    O4C 0.020(6) 0.038(7) 0.025(6) 0.000(5) 0.008(5) -0.001(5)
    O2C 0.025(6) 0.031(7) 0.022(6) -0.009(5) -0.010(5) -0.006(5)
    O1W 0.109(10) 0.069(7) 0.129(10) 0.024(7) 0.057(8) 0.007(7)
    Co 0.0363(7) 0.0382(8) 0.0355(7) 0.0024(6) 0.0067(6) 0.0015(6)
    N1 0.036(5) 0.074(7) 0.045(5) 0.006(5) 0.013(4) -0.004(5)
    N2 0.047(5) 0.048(6) 0.048(5) 0.002(4) 0.014(4) 0.000(4)
    N3 0.047(5) 0.034(5) 0.041(5) 0.007(4) 0.002(4) 0.000(4)
    N4 0.070(7) 0.051(6) 0.039(5) 0.017(5) 0.009(5) -0.001(4)
    N5 0.041(5) 0.036(5) 0.035(4) -0.004(4) 0.005(4) 0.006(4)
    N6 0.035(4) 0.043(5) 0.030(4) 0.006(4) 0.000(3) -0.005(4)
    C1 0.048(7) 0.091(11) 0.056(8) 0.008(7) 0.017(6) 0.000(7)
    C2 0.051(8) 0.139(17) 0.058(9) 0.012(10) 0.007(7) -0.007(10)
    C3 0.076(11) 0.114(15) 0.067(10) 0.040(11) 0.020(8) 0.025(10)
    C4 0.070(9) 0.067(9) 0.048(7) 0.029(7) 0.017(6) 0.013(6)
    C5 0.103(12) 0.060(9) 0.069(9) 0.040(9) 0.040(9) 0.019(7)
    C6 0.099(12) 0.052(8) 0.078(10) 0.022(8) 0.042(9) 0.000(7)
    C7 0.077(9) 0.049(7) 0.064(8) 0.008(7) 0.038(7) -0.007(6)
    C8 0.082(10) 0.057(9) 0.079(10) -0.015(8) 0.037(8) -0.028(8)
    C9 0.080(10) 0.081(11) 0.053(8) -0.001(8) 0.006(7) -0.028(8)
    C10 0.060(8) 0.069(9) 0.050(7) -0.020(7) 0.007(6) -0.018(6)
    C11 0.054(7) 0.045(7) 0.044(6) 0.008(5) 0.023(5) 0.002(5)
    C12 0.049(7) 0.068(9) 0.049(7) 0.010(6) 0.020(6) 0.007(6)
    C13 0.053(7) 0.041(7) 0.062(7) 0.007(5) 0.013(6) -0.005(6)
    C14 0.044(7) 0.064(8) 0.068(8) 0.020(6) 0.005(6) -0.017(7)
    C15 0.041(6) 0.064(8) 0.066(8) 0.017(6) 0.007(6) -0.010(7)
    C16 0.040(6) 0.054(7) 0.058(7) 0.018(6) 0.005(5) 0.012(6)
    C17 0.038(6) 0.048(7) 0.093(10) 0.011(6) 0.009(6) 0.003(7)
    C18 0.040(7) 0.043(7) 0.102(11) 0.006(6) -0.006(7) 0.015(7)
    C19 0.048(7) 0.044(7) 0.070(8) 0.012(6) -0.014(6) 0.004(6)
    C20 0.065(9) 0.054(8) 0.068(9) 0.010(7) -0.022(7) 0.000(7)
    C21 0.097(12) 0.055(9) 0.057(8) 0.024(8) -0.012(8) -0.012(7)
    C22 0.085(10) 0.049(8) 0.055(7) 0.017(7) 0.009(7) -0.006(6)
    C23 0.044(6) 0.045(6) 0.043(6) 0.011(5) -0.005(5) 0.005(5)
    C24 0.032(5) 0.040(6) 0.053(6) 0.007(5) -0.005(5) -0.006(5)
    C25 0.068(8) 0.059(8) 0.044(6) -0.004(7) 0.014(6) 0.007(6)
    C26 0.068(8) 0.057(8) 0.046(7) 0.004(6) 0.005(6) 0.029(6)
    C27 0.058(8) 0.049(7) 0.060(8) -0.010(6) -0.014(6) 0.024(6)
    C28 0.044(6) 0.038(6) 0.044(6) -0.010(5) -0.010(5) 0.001(5)
    C29 0.032(6) 0.083(10) 0.068(8) 0.004(6) -0.010(6) 0.013(7)
    C30 0.030(6) 0.104(12) 0.069(9) 0.016(7) -0.001(6) -0.006(8)
    C31 0.030(5) 0.085(9) 0.047(6) -0.006(6) 0.010(5) -0.012(6)
    C32 0.037(6) 0.116(12) 0.050(7) 0.001(7) 0.015(6) -0.005(7)
    C33 0.052(7) 0.093(10) 0.036(6) -0.010(7) 0.010(5) 0.006(6)
    C34 0.044(6) 0.069(8) 0.031(5) 0.001(6) 0.005(5) 0.001(5)
    C35 0.032(5) 0.037(5) 0.038(5) -0.002(4) 0.002(4) 0.002(4)
    C36 0.030(5) 0.035(5) 0.041(5) -0.010(4) -0.004(4) -0.002(4)
_geom_special_details
;
All e.s.d.'s (except the e.s.d. in the dihedral angle between two l.s. planes)
are estimated using the full covariance matrix. The cell e.s.d.'s are taken
into account individually in the estimation of e.s.d.'s in distances, angles
and torsion angles; correlations between e.s.d.'s in cell parameters are only
used when they are defined by crystal symmetry. An approximate (isotropic)
treatment of cell e.s.d.'s is used for estimating e.s.d.'s involving l.s.
planes.
;
loop_
    _geom_bond_atom_site_label_1
    _geom_bond_atom_site_label_2
    _geom_bond_site_symmetry_2
    _geom_bond_distance
    _geom_bond_publ_flag
    W1 O1E . 1.677(7) ?
    W1 O4 . 1.880(8) ?
    W1 O2 . 1.895(7) ?
    W1 O3 . 1.909(8) ?
    W1 O1 . 1.912(7) ?
    W1 O4C . 2.481(11) ?
    W2 O2E . 1.672(7) ?
    W2 O1 . 1.893(7) ?
    W2 O5 . 1.917(7) ?
    W2 O6A . 1.917(18) ?
    W2 O9A . 1.971(15) ?
    W2 O4C . 2.526(12) ?
    W3 O3E . 1.667(8) ?
    W3 O5 . 1.873(7) ?
    W3 O2 . 1.886(7) ?
    W3 O12 . 1.893(8) ?
    W3 O10 . 1.896(8) ?
    W3 O1C 7_656 2.396(11) ?
    W3 O4C . 2.473(12) ?
    W4 O4E . 1.676(7) ?
    W4 O3 . 1.875(9) ?
    W4 O7 . 1.887(8) ?
    W4 O10 7_656 1.897(9) ?
    W4 O8 . 1.905(8) ?
    W4 O1C . 2.451(12) ?
    W5 O5E . 1.669(7) ?
    W5 O6A 7_656 1.750(18) ?
    W5 O12 . 1.897(9) ?
    W5 O7 7_656 1.908(8) ?
    W5 O11A . 2.012(19) ?
    W5 O1C 7_656 2.494(12) ?
    W6 O6E . 1.673(7) ?
    W6 O4 . 1.885(9) ?
    W6 O8 . 1.887(8) ?
    W6 O11A . 1.96(2) ?
    W6 O9A 7_656 2.085(14) ?
    O6A W5 7_656 1.750(18) ?
    O6B V5 7_656 2.064(15) ?
    O7 V5 7_656 1.908(8) ?
    O7 W5 7_656 1.908(8) ?
    O9A W6 7_656 2.085(14) ?
    O9B V6 7_656 1.746(15) ?
    O10 V4 7_656 1.897(9) ?
    O10 W4 7_656 1.897(9) ?
    P O4C . 1.481(11) ?
    P O4C 7_656 1.481(11) ?
    P O3C . 1.530(11) ?
    P O3C 7_656 1.530(11) ?
    P O1C 7_656 1.554(12) ?
    P O1C . 1.554(12) ?
    P O2C . 1.582(11) ?
    P O2C 7_656 1.582(11) ?
    O1C O4C 7_656 1.698(16) ?
    O1C W3 7_656 2.396(11) ?
    O1C W5 7_656 2.494(12) ?
    O4C O1C 7_656 1.698(16) ?
    O2C V6 7_656 2.453(12) ?
    O2C V5 7_656 2.462(12) ?
    O1W H1W1 . 0.851(10) ?
    O1W H2W1 . 0.851(10) ?
    Co N3 . 2.053(9) yes
    Co N6 . 2.060(8) yes
    Co N1 . 2.066(10) yes
    Co N4 . 2.066(11) yes
    Co N2 . 2.078(10) yes
    Co N5 . 2.085(8) yes
    N1 C1 . 1.318(16) ?
    N1 C12 . 1.369(16) ?
    N2 C10 . 1.318(14) ?
    N2 C11 . 1.355(14) ?
    N3 C13 . 1.342(13) ?
    N3 C24 . 1.350(13) ?
    N4 C22 . 1.325(14) ?
    N4 C23 . 1.357(15) ?
    N5 C25 . 1.323(13) ?
    N5 C36 . 1.352(12) ?
    N6 C34 . 1.328(13) ?
    N6 C35 . 1.348(12) ?
    C1 C2 . 1.40(2) ?
    C1 H1 . 0.9300 ?
    C2 C3 . 1.35(2) ?
    C2 H2 . 0.9300 ?
    C3 C4 . 1.42(2) ?
    C3 H3 . 0.9300 ?
    C4 C12 . 1.373(17) ?
    C4 C5 . 1.45(2) ?
    C5 C6 . 1.33(2) ?
    C5 H5 . 0.9300 ?
    C6 C7 . 1.45(2) ?
    C6 H6 . 0.9300 ?
    C7 C11 . 1.412(17) ?
    C7 C8 . 1.41(2) ?
    C8 C9 . 1.35(2) ?
    C8 H8 . 0.9300 ?
    C9 C10 . 1.344(19) ?
    C9 H9 . 0.9300 ?
    C10 H10 . 0.9300 ?
    C11 C12 . 1.421(17) ?
    C13 C14 . 1.401(17) ?
    C13 H13 . 0.9300 ?
    C14 C15 . 1.376(18) ?
    C14 H14 . 0.9300 ?
    C15 C16 . 1.410(17) ?
    C15 H15 . 0.9300 ?
    C16 C24 . 1.426(16) ?
    C16 C17 . 1.429(17) ?
    C17 C18 . 1.342(18) ?
    C17 H17 . 0.9300 ?
    C18 C19 . 1.429(19) ?
    C18 H18 . 0.9300 ?
    C19 C23 . 1.397(17) ?
    C19 C20 . 1.417(19) ?
    C20 C21 . 1.36(2) ?
    C20 H20 . 0.9300 ?
    C21 C22 . 1.37(2) ?
    C21 H21 . 0.9300 ?
    C22 H22 . 0.9300 ?
    C23 C24 . 1.430(15) ?
    C25 C26 . 1.366(16) ?
    C25 H25 . 0.9300 ?
    C26 C27 . 1.347(18) ?
    C26 H26 . 0.9300 ?
    C27 C28 . 1.399(16) ?
    C27 H27 . 0.9300 ?
    C28 C36 . 1.413(14) ?
    C28 C29 . 1.436(17) ?
    C29 C30 . 1.351(18) ?
    C29 H29 . 0.9300 ?
    C30 C31 . 1.436(17) ?
    C30 H30 . 0.9300 ?
    C31 C32 . 1.398(17) ?
    C31 C35 . 1.406(14) ?
    C32 C33 . 1.346(17) ?
    C32 H32 . 0.9300 ?
    C33 C34 . 1.398(16) ?
    C33 H33 . 0.9300 ?
    C34 H34 . 0.9300 ?
    C35 C36 . 1.432(14) ?
loop_
    _geom_angle_atom_site_label_1
    _geom_angle_atom_site_label_2
    _geom_angle_atom_site_label_3
    _geom_angle_site_symmetry_1
    _geom_angle_site_symmetry_3
    _geom_angle
    _geom_angle_publ_flag
    O1E W1 O4 . . 102.0(5) ?
    O1E W1 O2 . . 101.1(4) ?
    O4 W1 O2 . . 89.3(4) ?
    O1E W1 O3 . . 102.3(5) ?
    O4 W1 O3 . . 87.7(3) ?
    O2 W1 O3 . . 156.6(4) ?
    O1E W1 O1 . . 101.4(4) ?
    O4 W1 O1 . . 156.7(4) ?
    O2 W1 O1 . . 86.5(3) ?
    O3 W1 O1 . . 87.1(3) ?
    O1E W1 O4C . . 159.7(5) ?
    O4 W1 O4C . . 92.4(5) ?
    O2 W1 O4C . . 64.5(4) ?
    O3 W1 O4C . . 92.4(4) ?
    O1 W1 O4C . . 65.1(4) ?
    O2E W2 O1 . . 102.2(4) ?
    O2E W2 O5 . . 101.8(4) ?
    O1 W2 O5 . . 87.4(3) ?
    O2E W2 O6A . . 112.9(6) ?
    O1 W2 O6A . . 83.5(6) ?
    O5 W2 O6A . . 145.3(6) ?
    O2E W2 O9A . . 91.4(5) ?
    O1 W2 O9A . . 166.4(5) ?
    O5 W2 O9A . . 90.3(5) ?
    O6A W2 O9A . . 90.8(7) ?
    O2E W2 O4C . . 160.0(4) ?
    O1 W2 O4C . . 64.3(3) ?
    O5 W2 O4C . . 64.5(4) ?
    O6A W2 O4C . . 81.4(6) ?
    O9A W2 O4C . . 102.7(5) ?
    O3E W3 O5 . . 100.9(4) ?
    O3E W3 O2 . . 100.0(4) ?
    O5 W3 O2 . . 88.3(3) ?
    O3E W3 O12 . . 101.7(5) ?
    O5 W3 O12 . . 157.3(4) ?
    O2 W3 O12 . . 87.4(4) ?
    O3E W3 O10 . . 102.5(5) ?
    O5 W3 O10 . . 88.7(4) ?
    O2 W3 O10 . . 157.5(5) ?
    O12 W3 O10 . . 86.8(4) ?
    O3E W3 O1C . 7_656 159.8(4) ?
    O5 W3 O1C . 7_656 93.8(4) ?
    O2 W3 O1C . 7_656 94.0(4) ?
    O12 W3 O1C . 7_656 64.3(4) ?
    O10 W3 O1C . 7_656 63.9(5) ?
    O3E W3 O4C . . 159.3(4) ?
    O5 W3 O4C . . 66.2(4) ?
    O2 W3 O4C . . 64.8(4) ?
    O12 W3 O4C . . 91.9(5) ?
    O10 W3 O4C . . 93.7(5) ?
    O1C W3 O4C 7_656 . 40.8(4) ?
    O4E W4 O3 . . 103.0(4) ?
    O4E W4 O7 . . 101.6(5) ?
    O3 W4 O7 . . 88.7(4) ?
    O4E W4 O10 . 7_656 99.9(5) ?
    O3 W4 O10 . 7_656 157.1(5) ?
    O7 W4 O10 . 7_656 88.2(4) ?
    O4E W4 O8 . . 101.9(4) ?
    O3 W4 O8 . . 87.0(4) ?
    O7 W4 O8 . . 156.5(4) ?
    O10 W4 O8 7_656 . 86.8(4) ?
    O4E W4 O1C . . 157.0(4) ?
    O3 W4 O1C . . 95.6(4) ?
    O7 W4 O1C . . 65.0(4) ?
    O10 W4 O1C 7_656 . 62.7(4) ?
    O8 W4 O1C . . 92.4(4) ?
    O5E W5 O6A . 7_656 112.5(6) ?
    O5E W5 O12 . . 100.4(4) ?
    O6A W5 O12 7_656 . 146.1(6) ?
    O5E W5 O7 . 7_656 100.6(4) ?
    O6A W5 O7 7_656 7_656 79.6(7) ?
    O12 W5 O7 . 7_656 86.8(4) ?
    O5E W5 O11A . . 94.4(6) ?
    O6A W5 O11A 7_656 . 89.5(8) ?
    O12 W5 O11A . . 96.1(6) ?
    O7 W5 O11A 7_656 . 164.0(7) ?
    O5E W5 O1C . 7_656 155.8(4) ?
    O6A W5 O1C 7_656 7_656 84.0(6) ?
    O12 W5 O1C . 7_656 62.1(4) ?
    O7 W5 O1C 7_656 7_656 63.8(4) ?
    O11A W5 O1C . 7_656 103.7(6) ?
    O6E W6 O4 . . 101.1(5) ?
    O6E W6 O8 . . 100.9(5) ?
    O4 W6 O8 . . 87.8(4) ?
    O6E W6 O11A . . 93.7(6) ?
    O4 W6 O11A . . 93.3(6) ?
    O8 W6 O11A . . 164.8(6) ?
    O6E W6 O9A . 7_656 94.2(5) ?
    O4 W6 O9A . 7_656 164.3(5) ?
    O8 W6 O9A . 7_656 92.6(5) ?
    O11A W6 O9A . 7_656 82.3(7) ?
    W2 O1 W1 . . 139.3(4) ?
    W3 O2 W1 . . 138.9(5) ?
    W4 O3 W1 . . 139.2(6) ?
    W1 O4 W6 . . 139.7(6) ?
    W3 O5 W2 . . 138.3(4) ?
    W5 O6A W2 7_656 . 149.7(10) ?
    W4 O7 V5 . 7_656 138.9(5) ?
    W4 O7 W5 . 7_656 138.9(5) ?
    V5 O7 W5 7_656 7_656 0.00(3) ?
    W6 O8 W4 . . 139.3(5) ?
    W2 O9A W6 . 7_656 123.3(7) ?
    W3 O10 V4 . 7_656 138.7(6) ?
    W3 O10 W4 . 7_656 138.7(6) ?
    V4 O10 W4 7_656 7_656 0.00(3) ?
    W6 O11A W5 . . 125.4(9) ?
    W3 O12 W5 . . 139.9(6) ?
    O4C P O4C . 7_656 180.0(8) ?
    O4C P O3C . . 67.4(6) ?
    O4C P O3C 7_656 . 112.6(6) ?
    O4C P O3C . 7_656 112.6(6) ?
    O4C P O3C 7_656 7_656 67.4(6) ?
    O3C P O3C . 7_656 180.000(3) ?
    O4C P O1C . 7_656 68.0(6) ?
    O4C P O1C 7_656 7_656 112.0(6) ?
    O3C P O1C . 7_656 108.6(6) ?
    O3C P O1C 7_656 7_656 71.4(6) ?
    O4C P O1C . . 112.0(6) ?
    O4C P O1C 7_656 . 68.0(6) ?
    O3C P O1C . . 71.4(6) ?
    O3C P O1C 7_656 . 108.6(6) ?
    O1C P O1C 7_656 . 180.0(7) ?
    O4C P O2C . . 69.2(6) ?
    O4C P O2C 7_656 . 110.8(6) ?
    O3C P O2C . . 107.1(6) ?
    O3C P O2C 7_656 . 72.9(6) ?
    O1C P O2C 7_656 . 105.5(6) ?
    O1C P O2C . . 74.5(6) ?
    O4C P O2C . 7_656 110.8(6) ?
    O4C P O2C 7_656 7_656 69.2(6) ?
    O3C P O2C . 7_656 72.9(6) ?
    O3C P O2C 7_656 7_656 107.1(6) ?
    O1C P O2C 7_656 7_656 74.5(6) ?
    O1C P O2C . 7_656 105.5(6) ?
    O2C P O2C . 7_656 180.0(7) ?
    P O1C O4C . 7_656 54.0(6) ?
    P O1C W3 . 7_656 126.0(6) ?
    O4C O1C W3 7_656 7_656 72.0(6) ?
    P O1C W4 . . 122.9(7) ?
    O4C O1C W4 7_656 . 135.7(7) ?
    W3 O1C W4 7_656 . 94.1(4) ?
    P O1C W5 . 7_656 120.0(6) ?
    O4C O1C W5 7_656 7_656 129.8(7) ?
    W3 O1C W5 7_656 7_656 93.4(4) ?
    W4 O1C W5 . 7_656 91.9(4) ?
    P O4C O1C . 7_656 58.0(5) ?
    P O4C W3 . . 125.2(6) ?
    O1C O4C W3 7_656 . 67.2(5) ?
    P O4C W1 . . 125.4(6) ?
    O1C O4C W1 7_656 . 132.1(7) ?
    W3 O4C W1 . . 91.2(4) ?
    P O4C W2 . . 123.5(7) ?
    O1C O4C W2 7_656 . 129.3(7) ?
    W3 O4C W2 . . 90.2(4) ?
    W1 O4C W2 . . 90.8(4) ?
    P O2C V6 . 7_656 122.1(6) ?
    P O2C V5 . 7_656 120.4(6) ?
    V6 O2C V5 7_656 7_656 91.7(4) ?
    H1W1 O1W H2W1 . . 116(2) ?
    N3 Co N6 . . 170.4(3) n
    N3 Co N1 . . 95.4(3) n
    N6 Co N1 . . 93.8(3) n
    N3 Co N4 . . 80.0(4) n
    N6 Co N4 . . 97.0(4) n
    N1 Co N4 . . 94.0(4) n
    N3 Co N2 . . 97.5(3) n
    N6 Co N2 . . 86.3(3) n
    N1 Co N2 . . 80.6(4) n
    N4 Co N2 . . 173.9(4) n
    N3 Co N5 . . 90.9(3) n
    N6 Co N5 . . 80.1(3) n
    N1 Co N5 . . 171.6(4) n
    N4 Co N5 . . 92.5(4) n
    N2 Co N5 . . 93.1(4) n
    C1 N1 C12 . . 117.9(12) ?
    C1 N1 Co . . 129.0(10) ?
    C12 N1 Co . . 112.9(8) ?
    C10 N2 C11 . . 118.0(11) ?
    C10 N2 Co . . 130.3(9) ?
    C11 N2 Co . . 111.2(8) ?
    C13 N3 C24 . . 118.0(10) ?
    C13 N3 Co . . 128.4(8) ?
    C24 N3 Co . . 113.4(7) ?
    C22 N4 C23 . . 117.6(12) ?
    C22 N4 Co . . 129.5(10) ?
    C23 N4 Co . . 112.8(7) ?
    C25 N5 C36 . . 117.2(9) ?
    C25 N5 Co . . 130.4(8) ?
    C36 N5 Co . . 112.2(6) ?
    C34 N6 C35 . . 119.1(9) ?
    C34 N6 Co . . 127.5(7) ?
    C35 N6 Co . . 113.2(6) ?
    N1 C1 C2 . . 123.2(15) ?
    N1 C1 H1 . . 118.4 ?
    C2 C1 H1 . . 118.4 ?
    C3 C2 C1 . . 118.6(15) ?
    C3 C2 H2 . . 120.7 ?
    C1 C2 H2 . . 120.7 ?
    C2 C3 C4 . . 120.0(15) ?
    C2 C3 H3 . . 120.0 ?
    C4 C3 H3 . . 120.0 ?
    C12 C4 C3 . . 117.4(14) ?
    C12 C4 C5 . . 118.4(13) ?
    C3 C4 C5 . . 124.1(14) ?
    C6 C5 C4 . . 121.0(13) ?
    C6 C5 H5 . . 119.5 ?
    C4 C5 H5 . . 119.5 ?
    C5 C6 C7 . . 121.5(15) ?
    C5 C6 H6 . . 119.3 ?
    C7 C6 H6 . . 119.3 ?
    C11 C7 C8 . . 117.7(13) ?
    C11 C7 C6 . . 117.8(14) ?
    C8 C7 C6 . . 124.5(14) ?
    C9 C8 C7 . . 118.6(13) ?
    C9 C8 H8 . . 120.7 ?
    C7 C8 H8 . . 120.7 ?
    C10 C9 C8 . . 120.3(14) ?
    C10 C9 H9 . . 119.9 ?
    C8 C9 H9 . . 119.9 ?
    N2 C10 C9 . . 124.4(14) ?
    N2 C10 H10 . . 117.8 ?
    C9 C10 H10 . . 117.8 ?
    N2 C11 C7 . . 121.0(11) ?
    N2 C11 C12 . . 119.3(11) ?
    C7 C11 C12 . . 119.7(12) ?
    N1 C12 C4 . . 122.8(12) ?
    N1 C12 C11 . . 115.7(11) ?
    C4 C12 C11 . . 121.4(13) ?
    N3 C13 C14 . . 122.7(11) ?
    N3 C13 H13 . . 118.6 ?
    C14 C13 H13 . . 118.6 ?
    C15 C14 C13 . . 119.1(12) ?
    C15 C14 H14 . . 120.4 ?
    C13 C14 H14 . . 120.4 ?
    C14 C15 C16 . . 120.5(12) ?
    C14 C15 H15 . . 119.8 ?
    C16 C15 H15 . . 119.8 ?
    C15 C16 C24 . . 115.9(11) ?
    C15 C16 C17 . . 125.1(12) ?
    C24 C16 C17 . . 119.0(11) ?
    C18 C17 C16 . . 120.7(12) ?
    C18 C17 H17 . . 119.7 ?
    C16 C17 H17 . . 119.7 ?
    C17 C18 C19 . . 122.0(13) ?
    C17 C18 H18 . . 119.0 ?
    C19 C18 H18 . . 119.0 ?
    C23 C19 C20 . . 116.5(13) ?
    C23 C19 C18 . . 118.9(12) ?
    C20 C19 C18 . . 124.5(13) ?
    C21 C20 C19 . . 119.0(14) ?
    C21 C20 H20 . . 120.5 ?
    C19 C20 H20 . . 120.5 ?
    C20 C21 C22 . . 120.2(14) ?
    C20 C21 H21 . . 119.9 ?
    C22 C21 H21 . . 119.9 ?
    N4 C22 C21 . . 123.2(14) ?
    N4 C22 H22 . . 118.4 ?
    C21 C22 H22 . . 118.4 ?
    N4 C23 C19 . . 123.3(11) ?
    N4 C23 C24 . . 116.6(11) ?
    C19 C23 C24 . . 120.1(11) ?
    N3 C24 C16 . . 123.8(10) ?
    N3 C24 C23 . . 116.9(10) ?
    C16 C24 C23 . . 119.3(11) ?
    N5 C25 C26 . . 124.1(12) ?
    N5 C25 H25 . . 117.9 ?
    C26 C25 H25 . . 117.9 ?
    C27 C26 C25 . . 119.2(11) ?
    C27 C26 H26 . . 120.4 ?
    C25 C26 H26 . . 120.4 ?
    C26 C27 C28 . . 120.5(11) ?
    C26 C27 H27 . . 119.8 ?
    C28 C27 H27 . . 119.8 ?
    C27 C28 C36 . . 116.3(11) ?
    C27 C28 C29 . . 124.3(11) ?
    C36 C28 C29 . . 119.4(10) ?
    C30 C29 C28 . . 119.3(11) ?
    C30 C29 H29 . . 120.4 ?
    C28 C29 H29 . . 120.4 ?
    C29 C30 C31 . . 123.6(11) ?
    C29 C30 H30 . . 118.2 ?
    C31 C30 H30 . . 118.2 ?
    C32 C31 C35 . . 116.5(11) ?
    C32 C31 C30 . . 126.1(11) ?
    C35 C31 C30 . . 117.4(11) ?
    C33 C32 C31 . . 120.8(11) ?
    C33 C32 H32 . . 119.6 ?
    C31 C32 H32 . . 119.6 ?
    C32 C33 C34 . . 119.5(11) ?
    C32 C33 H33 . . 120.2 ?
    C34 C33 H33 . . 120.2 ?
    N6 C34 C33 . . 121.5(11) ?
    N6 C34 H34 . . 119.2 ?
    C33 C34 H34 . . 119.2 ?
    N6 C35 C31 . . 122.5(9) ?
    N6 C35 C36 . . 117.2(9) ?
    C31 C35 C36 . . 120.3(9) ?
    N5 C36 C28 . . 122.7(9) ?
    N5 C36 C35 . . 117.3(9) ?
    C28 C36 C35 . . 119.9(9) ?
loop_
    _geom_torsion_atom_site_label_1
    _geom_torsion_atom_site_label_2
    _geom_torsion_atom_site_label_3
    _geom_torsion_atom_site_label_4
    _geom_torsion_site_symmetry_1
    _geom_torsion_site_symmetry_2
    _geom_torsion_site_symmetry_3
    _geom_torsion_site_symmetry_4
    _geom_torsion
    _geom_torsion_publ_flag
    N3 Co N1 C1 . . . . 83.6(10) ?
    N6 Co N1 C1 . . . . -94.0(10) ?
    N4 Co N1 C1 . . . . 3.3(10) ?
    N2 Co N1 C1 . . . . -179.7(10) ?
    N5 Co N1 C1 . . . . -138(2) ?
    N3 Co N1 C12 . . . . -101.2(7) ?
    N6 Co N1 C12 . . . . 81.2(7) ?
    N4 Co N1 C12 . . . . 178.5(7) ?
    N2 Co N1 C12 . . . . -4.5(7) ?
    N5 Co N1 C12 . . . . 37(3) ?
    N3 Co N2 C10 . . . . -89.4(10) ?
    N6 Co N2 C10 . . . . 81.8(10) ?
    N1 Co N2 C10 . . . . 176.3(10) ?
    N4 Co N2 C10 . . . . -155(3) ?
    N5 Co N2 C10 . . . . 1.9(10) ?
    N3 Co N2 C11 . . . . 98.4(7) ?
    N6 Co N2 C11 . . . . -90.4(7) ?
    N1 Co N2 C11 . . . . 4.1(7) ?
    N4 Co N2 C11 . . . . 33(4) ?
    N5 Co N2 C11 . . . . -170.3(7) ?
    N6 Co N3 C13 . . . . -105(2) ?
    N1 Co N3 C13 . . . . 88.7(10) ?
    N4 Co N3 C13 . . . . -178.2(10) ?
    N2 Co N3 C13 . . . . 7.5(10) ?
    N5 Co N3 C13 . . . . -85.8(9) ?
    N6 Co N3 C24 . . . . 68(2) ?
    N1 Co N3 C24 . . . . -97.7(7) ?
    N4 Co N3 C24 . . . . -4.5(7) ?
    N2 Co N3 C24 . . . . -178.8(7) ?
    N5 Co N3 C24 . . . . 87.9(7) ?
    N3 Co N4 C22 . . . . -180.0(11) ?
    N6 Co N4 C22 . . . . 9.2(11) ?
    N1 Co N4 C22 . . . . -85.2(10) ?
    N2 Co N4 C22 . . . . -113(3) ?
    N5 Co N4 C22 . . . . 89.5(10) ?
    N3 Co N4 C23 . . . . 4.8(7) ?
    N6 Co N4 C23 . . . . -166.0(7) ?
    N1 Co N4 C23 . . . . 99.7(8) ?
    N2 Co N4 C23 . . . . 71(4) ?
    N5 Co N4 C23 . . . . -85.6(8) ?
    N3 Co N5 C25 . . . . 6.6(10) ?
    N6 Co N5 C25 . . . . -176.6(10) ?
    N1 Co N5 C25 . . . . -132(2) ?
    N4 Co N5 C25 . . . . 86.7(10) ?
    N2 Co N5 C25 . . . . -90.9(10) ?
    N3 Co N5 C36 . . . . -179.0(7) ?
    N6 Co N5 C36 . . . . -2.3(7) ?
    N1 Co N5 C36 . . . . 42(3) ?
    N4 Co N5 C36 . . . . -98.9(7) ?
    N2 Co N5 C36 . . . . 83.5(7) ?
    N3 Co N6 C34 . . . . -162.2(18) ?
    N1 Co N6 C34 . . . . 3.7(10) ?
    N4 Co N6 C34 . . . . -90.8(9) ?
    N2 Co N6 C34 . . . . 84.0(10) ?
    N5 Co N6 C34 . . . . 177.8(10) ?
    N3 Co N6 C35 . . . . 23(2) ?
    N1 Co N6 C35 . . . . -171.4(7) ?
    N4 Co N6 C35 . . . . 94.0(7) ?
    N2 Co N6 C35 . . . . -91.2(7) ?
    N5 Co N6 C35 . . . . 2.7(7) ?
    C12 N1 C1 C2 . . . . -1.2(17) ?
    Co N1 C1 C2 . . . . 173.8(9) ?
    N1 C1 C2 C3 . . . . 0(2) ?
    C1 C2 C3 C4 . . . . 0(2) ?
    C2 C3 C4 C12 . . . . 0(2) ?
    C2 C3 C4 C5 . . . . 177.0(14) ?
    C12 C4 C5 C6 . . . . -5.0(19) ?
    C3 C4 C5 C6 . . . . 178.3(13) ?
    C4 C5 C6 C7 . . . . 2(2) ?
    C5 C6 C7 C11 . . . . 1.5(18) ?
    C5 C6 C7 C8 . . . . -179.5(13) ?
    C11 C7 C8 C9 . . . . -2.1(18) ?
    C6 C7 C8 C9 . . . . 178.9(12) ?
    C7 C8 C9 C10 . . . . 2(2) ?
    C11 N2 C10 C9 . . . . -1.5(18) ?
    Co N2 C10 C9 . . . . -173.2(10) ?
    C8 C9 C10 N2 . . . . 0(2) ?
    C10 N2 C11 C7 . . . . 0.8(15) ?
    Co N2 C11 C7 . . . . 174.1(8) ?
    C10 N2 C11 C12 . . . . -176.5(10) ?
    Co N2 C11 C12 . . . . -3.3(12) ?
    C8 C7 C11 N2 . . . . 0.9(16) ?
    C6 C7 C11 N2 . . . . 180.0(10) ?
    C8 C7 C11 C12 . . . . 178.3(10) ?
    C6 C7 C11 C12 . . . . -2.7(16) ?
    C1 N1 C12 C4 . . . . 2.0(16) ?
    Co N1 C12 C4 . . . . -173.8(9) ?
    C1 N1 C12 C11 . . . . 179.9(10) ?
    Co N1 C12 C11 . . . . 4.1(12) ?
    C3 C4 C12 N1 . . . . -1.5(18) ?
    C5 C4 C12 N1 . . . . -178.5(11) ?
    C3 C4 C12 C11 . . . . -179.3(11) ?
    C5 C4 C12 C11 . . . . 3.8(17) ?
    N2 C11 C12 N1 . . . . -0.5(15) ?
    C7 C11 C12 N1 . . . . -177.9(10) ?
    N2 C11 C12 C4 . . . . 177.4(10) ?
    C7 C11 C12 C4 . . . . 0.0(16) ?
    C24 N3 C13 C14 . . . . -1.0(16) ?
    Co N3 C13 C14 . . . . 172.4(9) ?
    N3 C13 C14 C15 . . . . 2.1(18) ?
    C13 C14 C15 C16 . . . . -1.4(18) ?
    C14 C15 C16 C24 . . . . -0.2(16) ?
    C14 C15 C16 C17 . . . . -178.5(11) ?
    C15 C16 C17 C18 . . . . 177.9(11) ?
    C24 C16 C17 C18 . . . . -0.3(17) ?
    C16 C17 C18 C19 . . . . -0.1(19) ?
    C17 C18 C19 C23 . . . . -0.3(18) ?
    C17 C18 C19 C20 . . . . -178.3(12) ?
    C23 C19 C20 C21 . . . . 3.5(17) ?
    C18 C19 C20 C21 . . . . -178.4(12) ?
    C19 C20 C21 C22 . . . . -4.4(19) ?
    C23 N4 C22 C21 . . . . -1.6(18) ?
    Co N4 C22 C21 . . . . -176.6(10) ?
    C20 C21 C22 N4 . . . . 4(2) ?
    C22 N4 C23 C19 . . . . 0.8(16) ?
    Co N4 C23 C19 . . . . 176.6(8) ?
    C22 N4 C23 C24 . . . . 179.7(10) ?
    Co N4 C23 C24 . . . . -4.5(12) ?
    C20 C19 C23 N4 . . . . -1.8(16) ?
    C18 C19 C23 N4 . . . . -179.9(10) ?
    C20 C19 C23 C24 . . . . 179.3(10) ?
    C18 C19 C23 C24 . . . . 1.1(16) ?
    C13 N3 C24 C16 . . . . -0.8(15) ?
    Co N3 C24 C16 . . . . -175.2(8) ?
    C13 N3 C24 C23 . . . . 177.9(9) ?
    Co N3 C24 C23 . . . . 3.5(11) ?
    C15 C16 C24 N3 . . . . 1.4(16) ?
    C17 C16 C24 N3 . . . . 179.8(10) ?
    C15 C16 C24 C23 . . . . -177.3(10) ?
    C17 C16 C24 C23 . . . . 1.1(15) ?
    N4 C23 C24 N3 . . . . 0.7(14) ?
    C19 C23 C24 N3 . . . . 179.7(9) ?
    N4 C23 C24 C16 . . . . 179.5(9) ?
    C19 C23 C24 C16 . . . . -1.5(15) ?
    C36 N5 C25 C26 . . . . 0.2(17) ?
    Co N5 C25 C26 . . . . 174.4(9) ?
    N5 C25 C26 C27 . . . . 1(2) ?
    C25 C26 C27 C28 . . . . -1.6(19) ?
    C26 C27 C28 C36 . . . . 0.9(17) ?
    C26 C27 C28 C29 . . . . -176.9(13) ?
    C27 C28 C29 C30 . . . . 177.4(13) ?
    C36 C28 C29 C30 . . . . -0.4(19) ?
    C28 C29 C30 C31 . . . . 0(2) ?
    C29 C30 C31 C32 . . . . -179.1(15) ?
    C29 C30 C31 C35 . . . . 0(2) ?
    C35 C31 C32 C33 . . . . 0(2) ?
    C30 C31 C32 C33 . . . . 179.1(14) ?
    C31 C32 C33 C34 . . . . -1(2) ?
    C35 N6 C34 C33 . . . . -2.3(17) ?
    Co N6 C34 C33 . . . . -177.2(9) ?
    C32 C33 C34 N6 . . . . 2(2) ?
    C34 N6 C35 C31 . . . . 0.8(16) ?
    Co N6 C35 C31 . . . . 176.4(9) ?
    C34 N6 C35 C36 . . . . -178.3(9) ?
    Co N6 C35 C36 . . . . -2.7(11) ?
    C32 C31 C35 N6 . . . . 0.5(17) ?
    C30 C31 C35 N6 . . . . -178.9(11) ?
    C32 C31 C35 C36 . . . . 179.6(11) ?
    C30 C31 C35 C36 . . . . 0.1(17) ?
    C25 N5 C36 C28 . . . . -1.0(15) ?
    Co N5 C36 C28 . . . . -176.1(8) ?
    C25 N5 C36 C35 . . . . 176.7(10) ?
    Co N5 C36 C35 . . . . 1.5(11) ?
    C27 C28 C36 N5 . . . . 0.4(15) ?
    C29 C28 C36 N5 . . . . 178.4(10) ?
    C27 C28 C36 C35 . . . . -177.2(10) ?
    C29 C28 C36 C35 . . . . 0.7(15) ?
    N6 C35 C36 N5 . . . . 0.8(13) ?
    C31 C35 C36 N5 . . . . -178.4(10) ?
    N6 C35 C36 C28 . . . . 178.5(9) ?
    C31 C35 C36 C28 . . . . -0.6(15) ?
loop_
    _geom_hbond_atom_site_label_D
    _geom_hbond_atom_site_label_H
    _geom_hbond_atom_site_label_A
    _geom_hbond_site_symmetry_A
    _geom_hbond_distance_DH
    _geom_hbond_distance_HA
    _geom_hbond_distance_DA
    _geom_hbond_angle_DHA
    O1W H1W1 O1E . 0.851(10) 2.17(11) 2.928(14)  15E1(2)
    O1W H2W1 O3E 5_756 0.851(10) 1.99(3) 2.836(13) 173(17)
    C9 H9 O5E 6 0.93 2.55 3.208(15) 128
    C26 H26 O12 4_655 0.93 2.46 2.973(15) 114
    C33 H33 O5 7_656 0.93 2.53 3.345(13) 147
    C34 H34 O8 . 0.93 2.43 3.114(13) 130
    C34 H34 Cg1 . 0.93 3.04 3.811(12) 142
    C25 H25 Cg2 . 0.93 2.99 3.777(13) 143
