# Supplementary material for: Bis[tris­(phenanthroline-κ2 N,N′)cobalt(II)] undeca­tungsto(VI)vanado(V)phosphate dihydrate
Source: Acta Crystallogr Sect E Struct Rep Online. 2014 Mar 8;70(Pt 4):m125–6. doi: 10.1107/S160053681400484X (PMC3998553; doi:10.1107/S160053681400484X)
Supplement: Supplementary file 2 [file e-70-0m125-Isup2.hkl]

#
# h,k,l, Fc-squared, Fo-squared, sigma(Fo-squared) and status flag
#
data_I
_shelx_title ' jana in C 1 2/c 1'
_shelx_refln_list_code          4
_shelx_F_calc_maximum     1634.63
_exptl_crystal_F_000      7240.00
_reflns_d_resolution_high  0.7377
 
loop_
 _symmetry_equiv_pos_as_xyz
 'x, y, z'
 '-x, y, -z+1/2'
 'x+1/2, y+1/2, z'
 '-x+1/2, y+1/2, -z+1/2'
 '-x, -y, -z'
 'x, -y, z-1/2'
 '-x+1/2, -y+1/2, -z'
 'x+1/2, -y+1/2, z-1/2'
 
_cell_length_a    19.4870
_cell_length_b    18.0490
_cell_length_c    25.2160
_cell_angle_alpha  90.000
_cell_angle_beta  100.216
_cell_angle_gamma  90.000
 
_shelx_F_squared_multiplier     1.000
 
loop_
 _refln_index_h
 _refln_index_k
 _refln_index_l
 _refln_F_squared_calc
 _refln_F_squared_meas
 _refln_F_squared_sigma
 _refln_observed_status
   8   0   0   136746.05   110365.41   3167.02 o
  10   0   0    13365.63    15322.69    934.45 o
  12   0   0  2187787.25  2207159.75  34493.20 o
  14   0   0   700639.88   715755.50  10254.68 o
  16   0   0    78073.44    79708.97   2818.20 o
  18   0   0     3082.12     3276.62   1329.96 o
  20   0   0     4151.84     3534.91   1103.11 o
  22   0   0    44555.37    44114.84   7888.50 o
  24   0   0    64606.14    60458.69   5831.36 o
   7   1   0     1679.45     2580.03    429.26 o
   9   1   0    37193.73    38267.14    878.49 o
  11   1   0     7155.12     8612.47    497.47 o
  13   1   0       88.05     4287.61   1091.94 o
  15   1   0    20950.45    22624.16   1040.97 o
  17   1   0    11769.78    13778.80    915.32 o
  19   1   0    36892.64    36116.11   1290.98 o
  21   1   0       82.98     1128.37    809.75 o
  23   1   0     1034.98      541.97   2188.65 o
  25   1   0        0.76     2450.41   2877.37 o
   6   2   0   909024.06   912813.19  12909.00 o
   8   2   0    10150.88    14672.16    532.45 o
  10   2   0   299102.84   304743.22   3988.06 o
  12   2   0    96201.61    91897.27   1663.27 o
  14   2   0     4071.88     3516.87    630.68 o
  16   2   0    43690.15    47169.83   1018.06 o
  18   2   0    96868.49    98623.08   2328.46 o
  20   2   0    17029.39    15755.90   1561.43 o
  22   2   0    24167.07    27914.40   1885.22 o
  24   2   0     1287.67     1559.96   3180.98 o
   7   3   0     7747.73     7508.67    606.51 o
   9   3   0    39186.48    38554.83    721.52 o
  11   3   0     1524.58     1208.16    291.14 o
  13   3   0     2928.80     3293.00    808.02 o
  15   3   0    35778.32    32844.75   1013.84 o
  17   3   0    16099.22    15945.21    952.25 o
  19   3   0    91741.06    79219.27   2341.27 o
  21   3   0      589.34      915.37   1345.30 o
  23   3   0       38.26     5155.27   1745.27 o
  25   3   0     9036.33       96.70   2666.72 o
   6   4   0   131337.72   124610.35   1799.49 o
   8   4   0    11411.81    12294.34    738.48 o
  10   4   0   204586.69   209450.69   2419.83 o
  12   4   0   188945.30   185035.69   2619.82 o
  14   4   0   265758.97   269141.53   5977.62 o
  16   4   0      588.60     1346.12    943.25 o
  18   4   0    53024.99    54155.52   1949.99 o
  20   4   0     1888.22     -844.98   1098.00 o
  22   4   0     5994.43     4937.53   1802.68 o
  24   4   0       67.81     -704.44   4328.74 o
   3   5   0   233462.28   222469.56   2381.77 o
   5   5   0    88255.56    86049.13   1490.20 o
   7   5   0     2942.16     3440.81    452.55 o
   9   5   0   161791.69   151794.67   2114.91 o
  11   5   0   144675.03   145930.31   2209.58 o
  13   5   0     3035.36     3704.26    526.02 o
  15   5   0     4405.07     4043.87    957.40 o
  17   5   0    11400.17    10215.66   1108.43 o
  19   5   0     8020.33     6026.36   1382.75 o
  21   5   0    15341.58    20869.38   3343.33 o
  23   5   0    17166.62    15985.06   2264.75 o
  25   5   0     9328.75     -896.19   5488.02 o
   0   6   0     4458.72     7532.80    435.91 o
   2   6   0     3697.56     4958.97    394.35 o
   4   6   0    50478.54    44113.31   1720.83 o
   6   6   0   264856.06   249302.98   3603.88 o
   8   6   0   113897.16   110965.04   2850.68 o
  10   6   0   125596.78   144031.47   2121.69 o
  12   6   0    27194.54    30163.12   2093.03 o
  14   6   0     9255.89    10481.60    899.84 o
  16   6   0     2202.24      526.21   1443.66 o
  18   6   0    34236.43    31926.89   2875.87 o
  20   6   0    43224.52    47663.30   2080.70 o
  22   6   0     8927.71     5873.46   3250.81 o
  24   6   0    27775.98    35080.45   4234.62 o
   1   7   0   378918.06   392984.53   3574.33 o
   3   7   0   192154.36   191567.86   2205.39 o
   5   7   0    58832.75    54859.65   1202.75 o
   7   7   0    49878.18    50020.59   1799.37 o
   9   7   0    13928.50    13692.41    649.38 o
  11   7   0   519069.16   528304.88   7417.38 o
  13   7   0    11250.25    12158.25   1158.61 o
  15   7   0    59931.61    60808.39   2036.15 o
  17   7   0    49158.18    38330.21   1647.78 o
  19   7   0      414.35      569.14   2474.87 o
  21   7   0       56.37    -1359.27   1502.42 o
  23   7   0    31668.23    29926.50   2737.81 o
   0   8   0   199200.67   207816.47   3774.49 o
   2   8   0    52634.48    58112.64   1022.64 o
   4   8   0   160290.13   159537.09   1995.16 o
   6   8   0   339404.63   335992.16   4859.78 o
   8   8   0   393738.28   411492.97   6419.94 o
  10   8   0   208449.70   211325.33   5757.53 o
  12   8   0     9462.92     9935.40   1056.57 o
  14   8   0    56291.51    55873.84   1618.78 o
  16   8   0     2760.45     1423.26   1122.09 o
  18   8   0    15994.55    18645.18   1528.62 o
  20   8   0     5729.41     7127.13   2307.74 o
  22   8   0    13494.54    12427.11   5453.57 o
  24   8   0      108.54      532.93   2243.70 o
   1   9   0    52609.73    59295.93    935.80 o
   3   9   0   501739.09   504291.00   5155.82 o
   5   9   0  1570350.50  1605953.50  21536.78 o
   7   9   0   212854.98   215076.17   8346.92 o
   9   9   0   636122.06   644102.25   8484.39 o
  11   9   0    18753.11    17455.13    847.24 o
  13   9   0    16117.36    18523.15   1344.60 o
  15   9   0     3533.48     3100.80   1636.98 o
  17   9   0   310171.06   305525.97   7987.38 o
  19   9   0     1686.69     4087.64   2221.30 o
  21   9   0    93820.38   104554.42   4934.12 o
  23   9   0      177.70    -2112.37   2821.40 o
   0  10   0    14591.21    14824.44    928.99 o
   2  10   0     2815.83     4954.33    501.68 o
   4  10   0   145484.77   148091.14   3070.69 o
   6  10   0   473358.16   471250.25   8079.16 o
   8  10   0   217237.42   231365.61   3205.18 o
  10  10   0      123.01    10530.52   1419.21 o
  12  10   0     1895.36     5721.98    744.31 o
  14  10   0     5918.29     7937.24   2050.10 o
  16  10   0    14428.54    17679.04   1499.21 o
  18  10   0    30233.59    30752.93   3044.32 o
  20  10   0    20310.26    21402.18   3511.13 o
  22  10   0      745.60     -440.27   3172.55 o
   1  11   0    86883.55    87123.47   1357.28 o
   3  11   0    29617.00    32820.88   1054.42 o
   5  11   0   476059.00   482574.72   7654.85 o
   7  11   0    67758.83    67555.80   1509.43 o
   9  11   0    83490.14    87731.45   1813.18 o
  11  11   0    47107.84    43166.09   1235.85 o
  13  11   0    67702.51    67255.31   1924.57 o
  15  11   0    47588.25    45727.07   3259.69 o
  17  11   0    45366.53    43314.49   2705.99 o
  19  11   0      119.34     -385.30   2880.50 o
  21  11   0    14978.33     5017.98   2734.99 o
  23  11   0     5552.52     5573.09   4252.78 o
   0  12   0   203241.72   210839.81   5931.15 o
   2  12   0    25691.19    29606.64   1995.99 o
   4  12   0    87031.80    86239.13   2180.26 o
   6  12   0    48166.45    45638.44   1940.04 o
   8  12   0    20543.19    20907.76   2029.99 o
  10  12   0    11483.79    13081.99    964.02 o
  12  12   0    24095.77    21527.16   1835.07 o
  14  12   0    88890.84    89121.80   4941.42 o
  16  12   0     2723.26      990.57   1570.13 o
  18  12   0    22576.32    22414.86   5111.69 o
  20  12   0       37.92     1089.09   2447.56 o
  22  12   0     4466.37     4348.90   6390.53 o
   1  13   0    49932.26    49845.00   1126.46 o
   3  13   0    60881.58    59544.48   1425.87 o
   5  13   0      657.66     2450.20    675.55 o
   7  13   0     5587.61     3676.81    663.06 o
   9  13   0    27458.75    31926.48   1449.28 o
  11  13   0    12804.67    16250.78   1304.01 o
  13  13   0    51247.75    51758.67   1968.05 o
  15  13   0    41539.99    33360.65   3791.36 o
  17  13   0     4100.68     3985.05   4006.91 o
  19  13   0     4983.40    11350.70   7445.48 o
  21  13   0     2721.90     5953.71   2758.63 o
   0  14   0      398.45      430.74    815.14 o
   2  14   0     2005.65      551.54    546.73 o
   4  14   0    84787.98    85677.88   2006.13 o
   6  14   0   109760.09   109893.38   2702.46 o
   8  14   0    25393.43    22706.73   2320.39 o
  10  14   0    11077.91    13057.76   2028.90 o
  12  14   0     5402.89     4071.61   2241.31 o
  14  14   0     2457.26     4237.19   1081.35 o
  16  14   0     5090.50     5978.16   1602.68 o
  18  14   0    13545.74    17839.00   2643.50 o
  20  14   0       10.31     -958.75   2349.41 o
   1  15   0    93354.12    87645.64   1598.06 o
   3  15   0   200721.11   197975.64   4377.14 o
   5  15   0    12927.73    12043.12    844.86 o
   7  15   0      385.27     1728.11    796.11 o
   9  15   0    20166.18    19954.00   2214.56 o
  11  15   0    50029.15    51578.26   2501.04 o
  13  15   0     1975.45     1467.17   2682.45 o
  15  15   0    70355.38    74218.77   3248.56 o
  17  15   0     5821.71     4470.92   2984.26 o
  19  15   0    13590.90    14326.75   2609.62 o
   0  16   0     2884.47     2615.16   2603.22 o
   2  16   0    36556.51    36378.10   1463.47 o
   4  16   0     8778.51     8742.55   1014.27 o
   6  16   0    96252.88    93798.93   2749.53 o
   8  16   0     7513.47     6576.32   1287.74 o
  10  16   0     3352.23     1090.69   1455.09 o
  12  16   0    15201.95    15655.13   2343.12 o
  14  16   0     2553.10     4837.96   1912.43 o
  16  16   0    24702.32    22158.89   3566.28 o
  18  16   0     2090.97      750.27   2165.84 o
   1  17   0      553.64     -565.42    970.62 o
   3  17   0    15832.50    17237.53   2490.26 o
   5  17   0    43346.33    39898.88   2179.79 o
   7  17   0     4089.01     2470.78   3090.34 o
   9  17   0    36611.34    35990.98   3282.25 o
  11  17   0     8541.17     7824.69   2734.09 o
  13  17   0    14625.55    15951.15   2122.71 o
  15  17   0     3882.12     1001.06   2656.87 o
  17  17   0    11811.82    10657.64   2295.85 o
   0  18   0    20708.44    18305.45   1823.82 o
   2  18   0    83607.66    79389.23   3377.82 o
   4  18   0    98828.14   106135.35   4236.32 o
   6  18   0    15249.40    12541.84   1492.92 o
   8  18   0    24404.09    31007.03   3545.19 o
  10  18   0    70622.52    74541.27   6077.90 o
  12  18   0    14924.14    14642.34   3328.33 o
  14  18   0       55.07    -2727.17   4331.67 o
  16  18   0    35176.89    31280.50   3054.06 o
   1  19   0    20765.29    23241.60   2763.27 o
   3  19   0   137530.03   134060.14   4941.15 o
   5  19   0    31015.63    33235.79   2878.57 o
   7  19   0    10415.98     8392.58   2385.46 o
   9  19   0    52138.18    53030.67   3494.06 o
  11  19   0    26338.35    24486.76   2389.86 o
  13  19   0      135.29      819.10   2543.77 o
  15  19   0    28149.34    31777.13   2861.35 o
   0  20   0    56501.34    52226.20   3265.53 o
   2  20   0    10031.92    10801.05   2479.78 o
   4  20   0    55745.88    43178.57   3137.62 o
   6  20   0     2763.82     4975.83   1820.45 o
   8  20   0    29125.45    28391.46   2440.40 o
  10  20   0    46732.77    37757.32   2567.35 o
  12  20   0    13605.04     8859.86   2246.69 o
  14  20   0     2460.69     1831.81   2383.89 o
   1  21   0     1162.45    -3316.87   3316.87 o
   3  21   0    13724.58    16042.76   5673.13 o
   5  21   0    11895.22    11917.31   4694.05 o
   7  21   0     4338.55     4791.43   2070.94 o
   9  21   0    49889.14    48244.21   2902.49 o
  11  21   0     9667.25     7466.33   2985.93 o
  13  21   0      864.42    -1107.01   2970.30 o
   0  22   0     4913.76     2138.31   2361.58 o
   2  22   0       42.24     2810.15   1773.84 o
   4  22   0      641.63     4814.87   2096.28 o
   6  22   0    10574.41     7765.23   3304.66 o
   8  22   0      451.87     8340.25   2373.11 o
  10  22   0      504.20     3941.29   2965.54 o
   1  23   0       76.44    -3923.24   3923.24 o
   3  23   0       43.64     1244.65   2135.94 o
   5  23   0       29.46     -764.21   3747.48 o
   7  23   0      571.30    -2978.52   2978.52 o
   0  24   0     9680.19     2216.17   3577.82 o
   2  24   0    14736.93    17115.53   3417.67 o
   4  24   0     1382.02    -2426.42   5324.59 o
 -25   1   1   111482.45    99053.56   9509.95 o
 -23   1   1     8889.00    10660.34   1479.74 o
 -21   1   1    28622.21    25928.65   2464.54 o
 -19   1   1     7938.02     6070.34   1008.93 o
 -17   1   1    52569.91    53317.14   1198.80 o
 -15   1   1    15449.16    15068.29   1142.82 o
 -13   1   1  1763497.75  1786973.13  15712.17 o
 -11   1   1   330104.19   324119.25   3511.23 o
  -9   1   1    67126.09    64989.65    903.19 o
  -7   1   1   128029.44   141364.16   1395.85 o
   7   1   1    14332.86    21626.77   1028.19 o
   9   1   1   355163.81   367589.63   3444.05 o
  11   1   1   203876.16   197864.27   2934.67 o
  13   1   1   611007.06   612883.88   7979.30 o
  15   1   1    39061.32    36018.66   1134.69 o
  17   1   1    22705.92    22519.64   1340.79 o
  19   1   1     6306.94     8699.71   1210.69 o
  21   1   1    26573.71    26482.59   2353.81 o
  23   1   1      567.34     -645.53   2083.06 o
  25   1   1    34757.11    42463.27   3745.98 o
 -26   2   1      149.66     1843.01   3092.43 o
 -24   2   1      104.96    -1719.26   1719.26 o
 -22   2   1     8401.23    10202.50   1528.69 o
 -20   2   1     2409.58     3701.57   1976.36 o
 -18   2   1    12093.24    12854.54   1504.85 o
 -16   2   1     9050.59    12869.70    978.58 o
 -14   2   1     2343.16     3258.39    525.36 o
 -12   2   1    20782.77    24619.74   1030.32 o
 -10   2   1    42559.11    42323.64   1093.36 o
  -8   2   1   393311.53   397640.41   3904.38 o
  -6   2   1   281313.94   265489.53   2691.65 o
   6   2   1  1267001.75  1221640.13  19705.38 o
   8   2   1    63633.93    62129.83    919.10 o
  10   2   1     1297.05     2192.78    562.78 o
  12   2   1    63858.45    64791.78   1029.10 o
  14   2   1    16394.02    17838.41    596.03 o
  16   2   1    16412.15    21505.97   1945.75 o
  18   2   1   254846.41   252675.73   4530.32 o
  20   2   1    38166.63    33063.19   1603.84 o
  22   2   1     4936.12     7252.53   1587.27 o
  24   2   1      154.55     5224.70   2668.94 o
 -25   3   1      913.72      720.13   4547.39 o
 -23   3   1    17755.44    13546.37   2763.57 o
 -21   3   1      861.16     1190.91   2260.08 o
 -19   3   1   138048.13   134624.78   2594.52 o
 -17   3   1     8597.30     8711.32    853.47 o
 -15   3   1   162088.56   165765.47   2522.98 o
 -13   3   1    35415.82    32528.42    956.67 o
 -11   3   1   198135.00   200754.88   2374.43 o
  -9   3   1    33104.63    40016.68    851.38 o
  -7   3   1   470116.22   437839.09   4687.65 o
   5   3   1  1183041.00  1139919.00  14763.89 o
   7   3   1   353634.44   349557.16   8118.89 o
   9   3   1   235316.66   228222.23   3557.32 o
  11   3   1    94069.96    88189.53   1431.69 o
  13   3   1    94542.44    90990.12   2206.91 o
  15   3   1    16220.35    16543.34    893.51 o
  17   3   1   145884.16   148983.33   2376.27 o
  19   3   1    78755.52    80547.02   2228.25 o
  21   3   1    15994.00    18394.21   1886.46 o
  23   3   1     6018.17     6017.18   1806.50 o
  25   3   1      111.52     1163.92   7855.89 o
 -24   4   1       10.16      158.40   1871.55 o
 -22   4   1    10041.90    11161.66   1885.35 o
 -20   4   1     2055.85     3683.89    821.77 o
 -18   4   1    13035.77    12081.35   1344.16 o
 -16   4   1    20232.99    20140.08    916.01 o
 -14   4   1    24570.36    26891.40   1473.84 o
 -12   4   1     1326.83     2022.86    853.01 o
 -10   4   1    30403.06    29541.83    717.13 o
  -8   4   1   256260.91   267591.59   3817.71 o
  -6   4   1   153457.94   153607.80   3023.17 o
   6   4   1   205970.83   202848.19   4052.26 o
   8   4   1     7171.25    14433.09    576.37 o
  10   4   1      781.17     1601.69    735.87 o
  12   4   1   170129.63   167522.42   4130.78 o
  14   4   1     4293.32     5046.63   1207.15 o
  16   4   1    23226.33    23536.32    920.29 o
  18   4   1    57654.98    49126.75   1377.49 o
  20   4   1    12638.52    11781.38   1603.27 o
  22   4   1    20231.11    24707.04   2256.05 o
  24   4   1     7154.40     5598.59   2862.41 o
 -25   5   1       32.16     3430.54   2869.00 o
 -23   5   1      168.20    -1008.10   2021.78 o
 -21   5   1     9755.99    10062.46   1662.85 o
 -19   5   1     8725.05    10193.78    959.31 o
 -17   5   1     3587.07     4420.81    718.28 o
 -15   5   1    23260.18    20594.08   1792.40 o
 -13   5   1    62832.34    60798.37   2670.03 o
 -11   5   1    85241.69    88808.35   1541.53 o
  -9   5   1   140854.97   147155.38   2020.79 o
  -7   5   1   169533.72   169240.23   2928.52 o
  -5   5   1    55444.16    50026.23   1072.59 o
  -3   5   1     5849.29     8229.16    610.21 o
   3   5   1     5913.01     4153.66    329.65 o
   5   5   1     4698.58     4248.76    443.55 o
   7   5   1   286116.75   274429.19   4146.77 o
   9   5   1     2419.94     1179.53    626.29 o
  11   5   1   139742.22   134720.67   3064.53 o
  13   5   1     2732.98     3276.97    402.98 o
  15   5   1     7057.89     5986.14   1665.66 o
  17   5   1    13452.71    11993.14    930.40 o
  19   5   1    23117.10    25044.65   1118.20 o
  21   5   1     8431.02     7610.42   3165.32 o
  23   5   1    39095.99    37043.20   2728.75 o
  25   5   1     2269.35     2204.16   2847.32 o
 -24   6   1    21061.72    16370.39   3022.67 o
 -22   6   1    20591.83    15963.27   2719.06 o
 -20   6   1       56.64      419.18   1641.17 o
 -18   6   1      903.79      684.43   1039.36 o
 -16   6   1    97585.55    94859.85   2327.64 o
 -14   6   1   206029.28   202512.63   3153.62 o
 -12   6   1   139950.48   138010.23   2074.55 o
 -10   6   1   215592.52   215881.36   3301.46 o
  -8   6   1    17160.61    19701.62    697.35 o
  -6   6   1      265.08      139.30    436.05 o
  -4   6   1   216292.81   192920.02   4030.90 o
  -2   6   1   771769.44   787633.81   7976.87 o
   0   6   1       26.30     1104.42    426.34 o
   2   6   1    47684.71    43477.41    775.28 o
   4   6   1    13455.88    14612.51    549.60 o
   6   6   1       16.69      991.85    429.28 o
   8   6   1   167141.50   162521.09   2631.06 o
  10   6   1   476400.88   479301.00   6031.90 o
  12   6   1    18929.48    20276.09   1237.60 o
  14   6   1    66744.53    61860.14   1460.30 o
  16   6   1     9977.27    11324.63   1380.19 o
  18   6   1        2.82     -340.99   2307.93 o
  20   6   1     2203.19     3402.33   1867.20 o
  22   6   1    60265.48    66438.84   7129.18 o
  24   6   1     3495.83     7012.77   2718.27 o
 -25   7   1       94.66     4297.32   2985.79 o
 -23   7   1    13354.00    12958.46   2376.32 o
 -21   7   1     1179.37      -68.36   1396.44 o
 -19   7   1     8619.66    13413.75   5324.96 o
 -17   7   1    14882.40    15325.18   2517.85 o
 -15   7   1    14450.21    16325.42   2036.71 o
 -13   7   1    45805.13    43190.96   1231.34 o
 -11   7   1    38513.96    37282.88    988.35 o
  -9   7   1     6837.71     7391.96    856.51 o
  -7   7   1    42332.01    38857.15   1114.93 o
  -5   7   1    43544.41    48607.96   1512.46 o
  -3   7   1   543702.88   543860.94   7030.13 o
  -1   7   1    48231.00    39925.85    823.95 o
   1   7   1    50937.51    45788.07    858.97 o
   3   7   1    34366.46    32516.59    730.41 o
   5   7   1   200543.89   203182.80   2623.35 o
   7   7   1    84918.15    86724.13   2221.13 o
   9   7   1   283802.81   277823.13   4427.16 o
  11   7   1   326831.88   339402.50   4684.59 o
  13   7   1    24910.60    22129.19   1293.29 o
  15   7   1    67332.13    62512.99   1719.74 o
  17   7   1     5384.38     6109.35   1260.69 o
  19   7   1    11115.15    12839.79   2183.16 o
  21   7   1     7197.64     5565.43   1883.50 o
  23   7   1    70249.41    68394.14   3472.35 o
 -24   8   1     9551.12     5435.29   3384.87 o
 -22   8   1    19921.55    20219.54   4758.09 o
 -20   8   1    47346.59    45973.50   3255.93 o
 -18   8   1   119727.86   114481.57   5298.22 o
 -16   8   1    24348.67    22297.08   2608.52 o
 -14   8   1   120952.80   121553.80   3360.19 o
 -12   8   1    40993.96    43331.68   2025.90 o
 -10   8   1    15117.76    11975.83    721.62 o
  -8   8   1   465503.09   482585.59   6466.12 o
  -6   8   1   109810.45   109311.27   3594.01 o
  -4   8   1   324627.50   349353.31   5467.25 o
  -2   8   1   334302.06   343626.09   3242.86 o
   0   8   1     8897.93    11899.34    513.95 o
   2   8   1    11169.14    16631.46    480.94 o
   4   8   1   622647.94   608797.69   8409.34 o
   6   8   1    47265.60    48595.62   1432.05 o
   8   8   1   172676.47   178788.36   3166.78 o
  10   8   1    90019.49    90256.69   1966.18 o
  12   8   1    58259.89    55644.75   1606.77 o
  14   8   1    17204.30    20044.88   1133.49 o
  16   8   1    45961.89    43037.47   2199.35 o
  18   8   1    26696.71    20626.15   1495.22 o
  20   8   1    25168.72    28506.49   2955.54 o
  22   8   1     1587.01     3156.03   2708.76 o
  24   8   1    14677.74    16764.44   4462.01 o
 -23   9   1      786.81      830.03   5589.52 o
 -21   9   1    44840.13    54283.27   6474.08 o
 -19   9   1    97204.44    92071.21   4845.30 o
 -17   9   1    95979.95    89993.37   2643.28 o
 -15   9   1     3492.64     2492.10   1203.97 o
 -13   9   1   103228.69   104671.41   1870.55 o
 -11   9   1    51861.61    55133.48   1862.95 o
  -9   9   1   137422.47   145944.70   2482.50 o
  -7   9   1   583561.94   611579.38   6697.25 o
  -5   9   1   630163.94   626673.94  10701.71 o
  -3   9   1   116301.29   127987.98   2064.23 o
  -1   9   1    55943.88    54389.35   1011.79 o
   1   9   1    34427.23    31496.24    720.22 o
   3   9   1    24659.33    23706.35    674.79 o
   5   9   1   383350.66   392701.44   6243.63 o
   7   9   1   295860.44   296424.22   6144.07 o
   9   9   1    79919.83    92154.63   1987.24 o
  11   9   1    25693.54    24236.38    895.33 o
  13   9   1    69548.40    75840.73   2132.68 o
  15   9   1       35.82      173.14    955.56 o
  17   9   1    27819.45    28797.87   2405.66 o
  19   9   1    29809.58    28632.27   2844.12 o
  21   9   1     9733.92    13466.00   2830.89 o
  23   9   1     2580.90     4764.53   2819.50 o
 -22  10   1    45504.84    43594.13   3657.69 o
 -20  10   1    69161.84    60983.04   3881.00 o
 -18  10   1   159992.72   153636.31   7605.69 o
 -16  10   1   129052.52   134205.59   4119.04 o
 -14  10   1    15420.75    15101.97    864.28 o
 -12  10   1    47231.76    45929.96   1950.00 o
 -10  10   1   101169.30    96197.41   2054.89 o
  -8  10   1  1023775.06  1068980.50  12523.37 o
  -6  10   1   122021.34   126842.50   3683.25 o
  -4  10   1   887966.75   916102.38  14331.14 o
  -2  10   1    24196.47    22826.97    681.11 o
   0  10   1   196097.30   188185.67   2089.88 o
   2  10   1    10050.92    10487.43    818.69 o
   4  10   1   887089.75   904356.94  11135.35 o
   6  10   1    65361.91    70178.30   1937.37 o
   8  10   1   544146.44   550187.44   6778.19 o
  10  10   1    11965.82    14637.36   1808.25 o
  12  10   1     1550.31     2450.43    634.15 o
  14  10   1    71949.51    73411.30   3623.62 o
  16  10   1    61502.55    57980.74   2141.26 o
  18  10   1    60431.25    54442.77   3470.70 o
  20  10   1    32720.97    27001.94   2965.44 o
  22  10   1     9727.56     4208.11   2830.51 o
 -23  11   1      954.41     5898.11  11523.11 o
 -21  11   1       60.25    -3718.84   7115.33 o
 -19  11   1     4069.19     3590.42   2285.02 o
 -17  11   1       57.55       82.84   1459.15 o
 -15  11   1     5752.93     5717.13   1359.46 o
 -13  11   1    39083.73    38614.43   1784.84 o
 -11  11   1    32531.36    36568.72   2545.98 o
  -9  11   1     4928.83     2708.99   1125.86 o
  -7  11   1    19564.93    17336.92    723.08 o
  -5  11   1    28093.02    27389.39   1006.46 o
  -3  11   1      602.31     1515.25    620.88 o
  -1  11   1    50685.80    51011.36   1383.17 o
   1  11   1   286148.03   297268.16   5924.19 o
   3  11   1    48682.21    47402.99   1025.80 o
   5  11   1       99.64     7868.31    679.61 o
   7  11   1     3042.36     4787.53    762.06 o
   9  11   1    20492.28    22006.69   1553.13 o
  11  11   1    18261.08    18916.66    898.91 o
  13  11   1    69495.19    71941.24   4169.78 o
  15  11   1    60386.79    58660.02   2204.20 o
  17  11   1     1251.53     -665.74   1465.31 o
  19  11   1     2788.95     5774.71   3613.00 o
  21  11   1      113.53     3158.62   4180.23 o
  23  11   1    20856.14    19856.62   7231.86 o
 -22  12   1     5139.99     8265.35   4217.60 o
 -20  12   1     8196.03    14650.80   2777.11 o
 -18  12   1      932.79     2884.82   2148.00 o
 -16  12   1     7760.97     7685.78   1850.61 o
 -14  12   1    15616.24    15392.66   1240.84 o
 -12  12   1   112465.77   115156.66   3005.92 o
 -10  12   1    93593.65    96748.04   2017.45 o
  -8  12   1    23282.86    23715.47    978.35 o
  -6  12   1      931.77     4066.57    555.41 o
  -4  12   1    13976.13    19989.12   1274.59 o
  -2  12   1    53090.52    51962.99   1285.95 o
   0  12   1   419833.38   427414.44   5409.38 o
   2  12   1   870450.63   865049.38   9824.30 o
   4  12   1    38603.87    36459.66   1260.77 o
   6  12   1     7218.62     6595.58    915.63 o
   8  12   1     3058.79     1187.51    747.06 o
  10  12   1    44308.58    43811.31   1502.98 o
  12  12   1    24678.59    25542.09   1330.53 o
  14  12   1   163271.64   166824.56   7874.09 o
  16  12   1     8798.71     7820.90   3072.33 o
  18  12   1      192.97     2018.81   5108.76 o
  20  12   1      198.93    -3356.13   3356.13 o
  22  12   1     6801.42     9028.72   3176.37 o
 -21  13   1     3918.26     4730.75   3637.55 o
 -19  13   1    16323.33    15531.57   2760.93 o
 -17  13   1    29435.18    29879.00   3436.98 o
 -15  13   1      120.24     2101.26   1607.25 o
 -13  13   1    37871.03    36735.40   1618.68 o
 -11  13   1    19547.16    23699.69   1380.99 o
  -9  13   1    46903.84    48430.55   1645.83 o
  -7  13   1    72576.30    62546.93   2916.83 o
  -5  13   1    68531.20    68256.19   1507.34 o
  -3  13   1    65023.63    65569.04   1431.61 o
  -1  13   1      886.71      871.04    593.60 o
   1  13   1    87286.78    94597.19   2356.86 o
   3  13   1    12695.73    11746.52    692.04 o
   5  13   1    99228.23    93901.16   1923.26 o
   7  13   1     4518.75     5964.88   1105.14 o
   9  13   1     5242.15     8937.00   1504.22 o
  11  13   1    10300.49     8272.90   1322.98 o
  13  13   1    41872.99    45613.11   2576.29 o
  15  13   1     5469.34     7908.59   2305.21 o
  17  13   1    47458.53    51717.53   3261.76 o
  19  13   1       78.28     3574.55   2489.16 o
  21  13   1     8665.51    15891.07   6944.21 o
 -20  14   1      159.88      128.17   2330.05 o
 -18  14   1        0.29    -2418.55   2418.55 o
 -16  14   1     2951.00     4852.89   2268.72 o
 -14  14   1     1263.48     2048.51    988.82 o
 -12  14   1     1923.55     -141.95   1631.76 o
 -10  14   1    15363.02    14246.19   1792.66 o
  -8  14   1       12.93     1319.46    755.09 o
  -6  14   1     2490.75     2976.24    999.19 o
  -4  14   1       20.46     1567.24    658.53 o
  -2  14   1    27420.66    23091.76    839.23 o
   0  14   1    16810.18    21459.13    856.16 o
   2  14   1     9368.52    11875.51    746.53 o
   4  14   1      340.66     2154.08    722.52 o
   6  14   1    37737.08    37889.54   2545.76 o
   8  14   1       23.91       72.48   1036.38 o
  10  14   1     4021.34     4230.00   1432.45 o
  12  14   1    10890.48    14348.70   1637.82 o
  14  14   1     6492.65     8095.43   2295.72 o
  16  14   1    23246.13    26244.29   3283.24 o
  18  14   1     5787.44     7392.77   2574.26 o
  20  14   1     5081.71     2724.02   2715.50 o
 -19  15   1    12914.79    11293.81   4104.50 o
 -17  15   1      611.12     3550.10   2022.59 o
 -15  15   1       70.23     5461.24   2481.19 o
 -13  15   1     5595.73     6432.95   1225.70 o
 -11  15   1     8617.93    11257.19   2101.51 o
  -9  15   1     4508.70     4292.43   1024.01 o
  -7  15   1    34490.09    36703.42   1993.94 o
  -5  15   1    25291.70    26797.28   1481.92 o
  -3  15   1    25276.31    30898.39   1600.13 o
  -1  15   1    83467.04    85300.37   1714.06 o
   1  15   1     3569.84    11231.83   1735.03 o
   3  15   1    18505.75    22395.48   1611.21 o
   5  15   1    15784.99    16264.15   1695.14 o
   7  15   1     1051.85     3494.64    829.39 o
   9  15   1     1881.46     1234.85    952.32 o
  11  15   1    35187.96    38703.60   2202.89 o
  13  15   1      283.13     -800.05   1108.75 o
  15  15   1    15830.57    16512.99   4289.00 o
  17  15   1      650.80     2935.60   3823.23 o
  19  15   1        5.24     1175.68   2438.00 o
 -18  16   1     1099.65     1926.70   2654.79 o
 -16  16   1    12212.99    13402.14   3854.88 o
 -14  16   1    13805.28    12991.62   1758.63 o
 -12  16   1    31880.55    28832.33   2224.57 o
 -10  16   1    54124.79    57566.30   3035.45 o
  -8  16   1      539.12     -320.96    924.74 o
  -6  16   1     1090.54     3666.69    977.24 o
  -4  16   1      125.58     -708.49   1715.64 o
  -2  16   1    25640.13    21532.53   1036.98 o
   0  16   1    40337.44    41019.87   1722.40 o
   2  16   1   339777.53   337557.97   5421.72 o
   4  16   1    50895.51    51521.13   3277.25 o
   6  16   1    15029.55    17984.06   1155.48 o
   8  16   1      545.38     1303.56   1434.26 o
  10  16   1      239.10      440.64   2793.71 o
  12  16   1     1643.89     2056.28   2024.67 o
  14  16   1   120080.39   127695.59   4977.23 o
  16  16   1    64081.70    63975.76   6008.62 o
  18  16   1     9932.03     7538.35   3724.16 o
 -17  17   1     6261.74     4536.48   3781.91 o
 -15  17   1    14192.26     9815.57   2106.29 o
 -13  17   1     6056.21     1599.37   2245.47 o
 -11  17   1    41308.53    38941.16   3288.40 o
  -9  17   1    88595.43    82731.97   6897.05 o
  -7  17   1    54245.77    46449.46   4228.81 o
  -5  17   1      265.72     1629.94   1146.64 o
  -3  17   1    48683.59    44637.45   3425.41 o
  -1  17   1    27871.87    28022.89   1361.41 o
   1  17   1     2494.77     1544.90   1027.37 o
   3  17   1   182278.25   166092.91   9349.10 o
   5  17   1     1724.54     3655.42   1345.93 o
   7  17   1    26538.91    21357.72   2539.23 o
   9  17   1    23338.80    25307.88   2191.53 o
  11  17   1      149.13    -2520.07   2520.07 o
  13  17   1      110.81    -1181.22   3455.91 o
  15  17   1    33500.21    36937.51   4970.13 o
  17  17   1      930.52    -2967.14   2967.14 o
 -16  18   1    59401.38    71395.80   6623.39 o
 -14  18   1    12615.34    14292.70   3066.83 o
 -12  18   1     6027.02     6513.42   2309.25 o
 -10  18   1    79254.66    80645.56   4552.19 o
  -8  18   1    89137.23    86377.05   6896.68 o
  -6  18   1    17152.12    18960.69   2586.19 o
  -4  18   1   179685.67   179347.95  14054.22 o
  -2  18   1    76884.86    78649.32   5198.36 o
   0  18   1     5219.06     6371.53   1732.04 o
   2  18   1    22510.82    30075.97   1906.44 o
   4  18   1    80357.80    80081.09   4841.30 o
   6  18   1      890.42     -913.11   1286.91 o
   8  18   1    80417.44    70403.47   7763.17 o
  10  18   1    58620.84    62809.26   3008.67 o
  12  18   1     7473.90    12551.13   2090.25 o
  14  18   1     2090.86     4316.18   2139.95 o
  16  18   1    21374.00    23491.89   2906.10 o
 -15  19   1    15903.66    20115.79   3840.69 o
 -13  19   1    31785.04    28727.87   7630.07 o
 -11  19   1     6364.67     7259.13   2006.66 o
  -9  19   1    84703.49    80072.21   4234.46 o
  -7  19   1      235.31     -535.58   1316.82 o
  -5  19   1    24406.59    25718.04   2043.76 o
  -3  19   1   106519.11   106331.54  11155.47 o
  -1  19   1    18462.37    19409.91   2596.83 o
   1  19   1    13218.88    15255.52   2302.45 o
   3  19   1    62260.74    65328.59   3810.26 o
   5  19   1     2238.94     4244.84   1428.51 o
   7  19   1     1277.77    -1231.66   1548.71 o
   9  19   1   114783.22   111111.67   7911.00 o
  11  19   1     1905.57     1662.58   3398.31 o
  13  19   1    21912.92    19145.72   2513.20 o
  15  19   1     1280.08     4095.28   2425.75 o
 -14  20   1     4201.81     1122.10   2357.90 o
 -12  20   1        2.00     3513.06   3114.90 o
 -10  20   1     4284.96      212.52   2885.39 o
  -8  20   1     3260.16     5246.21   3142.52 o
  -6  20   1     8539.33     4545.16   2084.23 o
  -4  20   1    11811.33    22991.66   2675.93 o
  -2  20   1       47.32     3196.60   1461.58 o
   0  20   1     3112.15     7775.64   1539.15 o
   2  20   1     7312.59     8866.53   3765.56 o
   4  20   1     5395.83     7900.83   4500.28 o
   6  20   1      600.16     4592.02   2558.42 o
   8  20   1     2221.88     4464.00   2820.58 o
  10  20   1    12929.71    20876.42   2306.96 o
  12  20   1      516.32     3728.64   3620.52 o
  14  20   1     7490.22    15075.05   8225.25 o
 -13  21   1     4223.52     1709.76   3009.76 o
 -11  21   1      500.20     7582.20   2263.86 o
  -9  21   1      721.68     6682.17   2792.64 o
  -7  21   1     8843.46    14170.23   2594.12 o
  -5  21   1     4099.18     7424.33   1985.84 o
  -3  21   1    43868.54    42448.75   2393.82 o
  -1  21   1     1002.11      990.08   1665.28 o
   1  21   1     2276.16     3584.26   1834.77 o
   3  21   1     1654.85     3352.65   1581.50 o
   5  21   1    16684.10    14593.24   2183.63 o
   7  21   1       28.59      353.26   2548.03 o
   9  21   1    22210.41    29407.58   2456.64 o
  11  21   1     1335.33     2951.79   2125.35 o
  13  21   1     1144.55     -307.42   4067.34 o
 -10  22   1     7720.37     6816.76   2484.12 o
  -8  22   1     6917.48     5099.56   6797.28 o
  -6  22   1     6706.69     6764.07   2044.30 o
  -4  22   1    71544.63    76777.49   3488.64 o
  -2  22   1    22773.92    22743.13   2211.22 o
   0  22   1     4959.42     7111.65   2184.09 o
   2  22   1     5946.42     5319.86   4228.77 o
   4  22   1     3793.77     1935.79   1954.32 o
   6  22   1       11.83     -881.50   2064.76 o
   8  22   1    47493.20    44399.47   7240.93 o
  10  22   1    27506.30    33503.15   3026.81 o
  -7  23   1      828.58     2571.64   2287.65 o
  -5  23   1      640.61     1265.12   3456.93 o
  -3  23   1     2503.02     3344.94   3065.25 o
  -1  23   1     1247.24      606.99   1964.92 o
   1  23   1      262.54     4327.82   2071.31 o
   3  23   1     2626.52     2448.16   2212.51 o
   5  23   1     8478.97     7364.44   2300.58 o
   7  23   1        1.86     6248.29   2434.63 o
  -4  24   1     8593.34     8197.71   3754.79 o
  -2  24   1      595.47    -1368.98   2651.34 o
   0  24   1       60.44    -4082.76   4082.76 o
   2  24   1     9157.80     9783.94   3239.13 o
   4  24   1     9899.60    11545.76   4333.20 o
 -26   0   2   158018.25   156280.78   8842.68 o
 -24   0   2    62559.15    60844.18   5645.21 o
 -22   0   2    36688.13    36750.73   2705.35 o
 -20   0   2       18.80     -570.20   2039.21 o
 -18   0   2    13608.90    17685.52   3772.30 o
 -16   0   2   142944.63   149087.94   2922.11 o
 -14   0   2   812794.63   835037.94  15073.36 o
 -12   0   2  1095124.75  1104054.50  13279.87 o
 -10   0   2    71589.59    71637.70   1403.83 o
  -8   0   2     1525.19     2576.54    500.64 o
   6   0   2    12644.66     9882.90   1159.02 o
   8   0   2   399258.56   389724.50   7485.14 o
  10   0   2    57914.89    63288.59   1939.46 o
  12   0   2   322574.09   304536.34  10223.03 o
  14   0   2    49966.21    51829.44   1471.94 o
  16   0   2    12791.92    16197.93   1024.59 o
  18   0   2     6509.03     5710.83   1691.94 o
  20   0   2    23310.47    24669.43   1568.40 o
  22   0   2     7402.93     8027.04   2937.67 o
  24   0   2      313.15     5763.21   3928.13 o
 -25   1   2      208.92    -2982.80   2982.80 o
 -23   1   2      336.33      786.71   1150.62 o
 -21   1   2    24440.66    26766.37   2127.44 o
 -19   1   2    30988.16    30390.08   1486.64 o
 -17   1   2        6.87     -163.70    570.36 o
 -15   1   2      484.98     -252.65    617.63 o
 -13   1   2     1114.03     4032.82   1288.60 o
 -11   1   2     7175.60     7651.67    420.79 o
  -9   1   2   151049.84   152533.50   1718.85 o
  -7   1   2   527781.38   509848.84   4649.50 o
   7   1   2   269822.75   242854.00   4734.22 o
   9   1   2    21772.01    22738.31    935.93 o
  11   1   2    12632.83    10069.82    607.98 o
  13   1   2      153.38     1123.32    585.38 o
  15   1   2     5308.26     5606.87   1032.07 o
  17   1   2    42985.58    46032.44   1250.62 o
  19   1   2    93713.48    94437.88   1971.44 o
  21   1   2      104.53    -1219.76   1219.76 o
  23   1   2     8572.76     5257.11   3387.64 o
  25   1   2      353.52     4942.93   3082.92 o
 -26   2   2    14490.14     6010.16   3958.91 o
 -24   2   2     2307.09     2994.41   2428.17 o
 -22   2   2      886.16    -1787.45   2013.46 o
 -20   2   2    93569.54    86379.06   2166.98 o
 -18   2   2     4730.70     3143.04    639.80 o
 -16   2   2   211123.38   216927.61   2618.73 o
 -14   2   2      364.80     1228.04    439.89 o
 -12   2   2    13654.63    12905.10    749.18 o
 -10   2   2    26751.04    29454.01    909.37 o
  -8   2   2   264976.19   247298.73   2778.12 o
  -6   2   2   472072.09   474690.09   4307.82 o
   6   2   2   656858.06   665536.94   8359.66 o
   8   2   2   112162.74   114607.34   2926.92 o
  10   2   2   173649.86   166547.55   3080.21 o
  12   2   2     4643.39     6494.74    423.64 o
  14   2   2     1222.87     1860.13    545.72 o
  16   2   2    30979.22    28827.89    892.07 o
  18   2   2    81383.43    83244.32   1722.39 o
  20   2   2      828.45     1282.70   1227.30 o
  22   2   2    13389.60    12541.45   1732.06 o
  24   2   2     2358.60     -521.80   2674.54 o
 -25   3   2     2997.25    -2847.56   2847.56 o
 -23   3   2      844.00    -1680.95   3227.12 o
 -21   3   2    47561.63    49609.77   3003.22 o
 -19   3   2    83351.81    82351.81   1671.29 o
 -17   3   2     1146.82      315.75    768.93 o
 -15   3   2      594.36     1539.61    989.71 o
 -13   3   2      227.17     2555.75    835.61 o
 -11   3   2   163454.63   160072.22   3010.45 o
  -9   3   2    35191.73    35511.08    689.55 o
  -7   3   2   936660.13   902447.25   9084.44 o
   5   3   2  1056179.50   998302.56  16757.41 o
   7   3   2   883677.81   853660.75  17563.56 o
   9   3   2      610.99     5629.48    666.86 o
  11   3   2    23209.05    25327.29   1037.68 o
  13   3   2    17011.69    17129.22    867.08 o
  15   3   2   134282.70   132452.05   3429.51 o
  17   3   2    42312.39    41691.53   2506.55 o
  19   3   2   196166.23   196760.91   3653.40 o
  21   3   2      259.14     4631.96   1842.99 o
  23   3   2       96.01     -704.03   2710.99 o
  25   3   2     8002.71    16947.45   3410.07 o
 -24   4   2    10553.33     9595.67   2071.62 o
 -22   4   2      136.42      846.44   1317.58 o
 -20   4   2    36437.51    35429.89   1218.51 o
 -18   4   2     2027.56     2969.07    657.61 o
 -16   4   2    20488.59    20041.24    862.31 o
 -14   4   2    61999.61    58089.14   1229.26 o
 -12   4   2   147915.89   148501.66   2091.77 o
 -10   4   2    23192.80    27677.93    997.33 o
  -8   4   2   100613.16    90802.51   1614.05 o
  -6   4   2    31842.13    29238.13    931.83 o
   4   4   2   359392.59   339897.28   3742.03 o
   6   4   2   304944.75   318315.41   5413.38 o
   8   4   2    24011.71    28209.19    806.88 o
  10   4   2     9439.76    12450.14   1087.45 o
  12   4   2     1336.09     1792.97    611.82 o
  14   4   2    20558.96    19767.59    877.45 o
  16   4   2   120365.94   113857.32   2640.30 o
  18   4   2    78519.89    80317.90   2199.83 o
  20   4   2    13803.83    19351.31   1989.00 o
  22   4   2     1090.72     9713.28   1882.37 o
  24   4   2    10482.23     7658.17   3153.79 o
 -25   5   2      527.41     1768.23   2157.78 o
 -23   5   2     2231.11       -1.82   1954.01 o
 -21   5   2    11688.83    11241.11   2507.85 o
 -19   5   2     8338.39     6497.35   1933.34 o
 -17   5   2     8846.00     8932.99   1472.04 o
 -15   5   2    84208.98    79332.97   1773.98 o
 -13   5   2     3077.14     3195.52    793.81 o
 -11   5   2    18707.30    24117.46   1125.66 o
  -9   5   2   100208.93   102330.07   1643.11 o
  -7   5   2    25815.34    27249.50   1282.73 o
  -5   5   2    21344.87    22790.74   1486.78 o
  -3   5   2   331564.19   326988.72   6512.55 o
   3   5   2   152682.98   148364.47   3262.81 o
   5   5   2     5430.59     7138.73    658.90 o
   7   5   2      221.47     4273.73    551.60 o
   9   5   2   197740.41   190999.72   5548.11 o
  11   5   2    10581.43    14264.00   1826.23 o
  13   5   2    36594.11    33946.79   1262.01 o
  15   5   2   108750.00   107981.27   3342.92 o
  17   5   2      402.89     1016.31    637.93 o
  19   5   2    23112.86    19225.68   1336.82 o
  21   5   2     9271.43    15208.62   2749.88 o
  23   5   2       46.56     4624.47   3660.43 o
  25   5   2    21062.63    18123.09   4322.77 o
 -24   6   2     1259.87     2521.60   4390.58 o
 -22   6   2     2937.46     5176.97   1319.43 o
 -20   6   2    42033.91    38179.10   2074.00 o
 -18   6   2    30052.42    26809.88   1464.29 o
 -16   6   2   114551.47   120163.47   3287.06 o
 -14   6   2   200839.09   206602.39   3778.68 o
 -12   6   2    12626.19    12906.20    689.21 o
 -10   6   2   161433.28   159382.17   2441.55 o
  -8   6   2   315090.00   302278.13   3883.55 o
  -6   6   2   508822.50   509977.81   7949.75 o
  -4   6   2    52325.79    49958.00   1651.89 o
  -2   6   2  1361568.38  1336020.13  14869.02 o
   0   6   2   227271.63   243436.61   2909.67 o
   2   6   2    54793.04    52650.06    976.89 o
   4   6   2    67907.61    59114.75   1199.49 o
   6   6   2   296002.81   275152.31   3288.25 o
   8   6   2    40314.98    42577.85   1695.28 o
  10   6   2   940620.63   874161.31  27192.33 o
  12   6   2   214553.67   200830.98   7078.15 o
  14   6   2   101753.39    97052.17   3445.85 o
  16   6   2     6098.55     8790.19   1352.45 o
  18   6   2    31953.09    31392.96   1977.01 o
  20   6   2    45954.52    42048.52   1818.87 o
  22   6   2    73233.41    76214.67   4366.15 o
  24   6   2    83017.66    86050.19   4987.17 o
 -25   7   2     3927.93     8350.12   3157.61 o
 -23   7   2     5301.78     1353.32   2155.52 o
 -21   7   2    14055.31    14299.11   1453.76 o
 -19   7   2     5524.63     2532.90   1589.00 o
 -17   7   2        1.26     7045.10    988.32 o
 -15   7   2   274996.22   284683.56   4853.90 o
 -13   7   2    66590.47    63755.67   1583.83 o
 -11   7   2    16060.00    13818.57    961.02 o
  -9   7   2   132163.25   135529.03   2698.13 o
  -7   7   2    58363.20    58824.00   1219.04 o
  -5   7   2    49460.11    49618.82   2221.10 o
  -3   7   2   898386.88   911030.56  10665.80 o
  -1   7   2   296675.97   285697.19   2590.09 o
   1   7   2    12087.01    16501.97    564.77 o
   3   7   2   119904.37   135259.20   1765.19 o
   5   7   2    50685.86    60326.23   1923.70 o
   7   7   2     6234.97     5741.69    502.95 o
   9   7   2   476593.00   480012.31   8145.47 o
  11   7   2   335095.25   327792.47   4617.32 o
  13   7   2      127.86       93.49    671.75 o
  15   7   2     1152.32     1087.05   1236.75 o
  17   7   2      203.53     1182.37   1503.43 o
  19   7   2     6562.68    15305.21   2409.93 o
  21   7   2    13206.76    16831.01   4783.37 o
  23   7   2    19260.89    15833.98   2688.26 o
 -24   8   2     8387.69     6797.63   2448.83 o
 -22   8   2     1963.39     1863.12   1445.16 o
 -20   8   2     4403.27     3264.71   2060.80 o
 -18   8   2    30375.10    31298.37   2635.13 o
 -16   8   2    85701.10    86792.42   2673.40 o
 -14   8   2      289.18     2508.26    634.34 o
 -12   8   2    64807.18    61184.26   1572.75 o
 -10   8   2    13530.71    14449.15   1169.57 o
  -8   8   2    15790.84    19536.90    812.42 o
  -6   8   2    27029.93    26421.69   1028.56 o
  -4   8   2    99983.20    90977.15   1999.70 o
  -2   8   2    45291.79    40623.94    735.86 o
   0   8   2    98001.31    91001.85   1453.53 o
   2   8   2    90877.02    85907.41   1360.27 o
   4   8   2    53966.41    60358.54   2249.06 o
   6   8   2     4645.63     3303.86    491.58 o
   8   8   2    59611.49    54254.11   1306.46 o
  10   8   2   195748.77   190758.73   3087.78 o
  12   8   2    29169.88    25499.71   1602.02 o
  14   8   2   192344.09   198727.98   3482.47 o
  16   8   2    21746.17    20992.84   2007.22 o
  18   8   2        2.94     -937.52    937.52 o
  20   8   2      141.04     -742.35   3420.25 o
  22   8   2    32040.15    35624.93   3570.01 o
  24   8   2     7006.80     -138.42   5748.18 o
 -23   9   2     2511.97     5135.16   4170.20 o
 -21   9   2   156808.59   145096.92  10828.36 o
 -19   9   2     5044.71    10174.79   1584.90 o
 -17   9   2   211654.41   214388.58   4291.96 o
 -15   9   2     5908.09     4519.02    887.04 o
 -13   9   2       15.81     4955.59   1692.91 o
 -11   9   2     1626.46     2107.44    639.52 o
  -9   9   2   592808.75   603664.19   7218.59 o
  -7   9   2    89155.82    99551.81   3434.25 o
  -5   9   2   823412.06   849857.81  22342.92 o
  -3   9   2     8092.16     5286.88    627.78 o
  -1   9   2    41812.21    42254.68    811.08 o
   1   9   2    37435.96    53391.87    898.52 o
   3   9   2   288144.06   291276.72   5340.51 o
   5   9   2   367997.47   389392.09   5555.34 o
   7   9   2   135946.22   135671.17   3056.02 o
   9   9   2    56310.52    57862.46   1569.70 o
  11   9   2    28760.75    24811.23   1483.10 o
  13   9   2     4868.99     5145.74    990.15 o
  15   9   2    10437.67     9356.90   1196.89 o
  17   9   2    41998.92    34167.66   1888.11 o
  19   9   2     2397.18     8336.32   2377.60 o
  21   9   2     7005.10    10526.73   3660.27 o
  23   9   2     1459.32     2264.76   3114.29 o
 -22  10   2      748.12      815.41   2631.96 o
 -20  10   2    21788.55    18530.10   3736.85 o
 -18  10   2    22427.45    23457.70   4932.07 o
 -16  10   2     5531.18     5662.09   2108.39 o
 -14  10   2      504.16     2368.56    880.34 o
 -12  10   2     6331.22     5462.04   1370.74 o
 -10  10   2     7817.34     9332.52    898.46 o
  -8  10   2    38860.47    50431.13   1745.18 o
  -6  10   2    77991.61    77274.48   2722.48 o
  -4  10   2     7883.57    14165.11    854.46 o
  -2  10   2   170503.27   188015.13   2118.06 o
   0  10   2     1874.29     4139.90    520.57 o
   2  10   2   104509.58   100629.41   1385.11 o
   4  10   2    78361.82    77932.63   1476.13 o
   6  10   2    60136.95    60279.37   1312.22 o
   8  10   2       17.71      253.21    539.30 o
  10  10   2   115760.13   113491.71   3219.92 o
  12  10   2    46203.89    46106.64   2161.02 o
  14  10   2    16930.20    17750.84   1592.13 o
  16  10   2     1444.37    -1315.28   2196.82 o
  18  10   2       68.80     6702.36   2217.87 o
  20  10   2      632.01    -1671.47   2473.41 o
  22  10   2     5122.65     1082.61   5317.26 o
 -23  11   2    11212.40    16060.29   3208.61 o
 -21  11   2    54940.31    54518.19   3847.55 o
 -19  11   2     3965.62     7269.41   2300.65 o
 -17  11   2    13435.26    14549.71   1556.79 o
 -15  11   2      884.28     3134.74   1520.03 o
 -13  11   2   212450.27   211074.05   3098.99 o
 -11  11   2   462023.16   476326.34   7345.83 o
  -9  11   2    57439.69    62043.56   1426.08 o
  -7  11   2    33966.55    33479.79   1448.69 o
  -5  11   2   140494.02   143951.86   4480.71 o
  -3  11   2     1562.47     5402.44    782.34 o
  -1  11   2   133833.61   128370.55   1657.88 o
   1  11   2   804601.56   822094.50   7681.11 o
   3  11   2    21065.59    16435.71   1103.78 o
   5  11   2   106516.05   109767.96   2812.66 o
   7  11   2    22796.71    23264.98    806.91 o
   9  11   2     4614.25     5472.18    810.42 o
  11  11   2    27132.45    27684.51   1022.87 o
  13  11   2   239745.48   259287.66   5736.13 o
  15  11   2    22438.21    21890.56   1761.58 o
  17  11   2    21794.75    20398.88   1798.27 o
  19  11   2     7925.01     7103.73   2501.12 o
  21  11   2     2042.92    -2752.19   2752.19 o
 -22  12   2     1756.68     2988.59   2873.31 o
 -20  12   2     8465.27     7042.31   3312.89 o
 -18  12   2     3705.26     3741.37   2001.10 o
 -16  12   2     8885.27     6577.60   1523.79 o
 -14  12   2    13983.92    13598.78   1207.56 o
 -12  12   2   128180.80   131598.31   3989.26 o
 -10  12   2     1464.69     9765.19    886.46 o
  -8  12   2   123084.30   125211.55   3328.92 o
  -6  12   2     2768.35     5843.98    614.03 o
  -4  12   2    14941.37    15504.45   1033.72 o
  -2  12   2    32684.27    35048.89    854.49 o
   0  12   2   206935.38   219492.70   4493.86 o
   2  12   2   124345.70   144931.69   2777.20 o
   4  12   2   179267.73   176428.16   2701.50 o
   6  12   2     3950.88    14100.38   1489.19 o
   8  12   2    29126.23    31024.92   1547.82 o
  10  12   2    60569.74    63126.86   3077.38 o
  12  12   2     4496.07     6431.08   1512.08 o
  14  12   2   101916.91   108983.32   4331.00 o
  16  12   2    11629.56    14690.15   2380.83 o
  18  12   2    12462.62    15543.87   3137.37 o
  20  12   2    20968.79    23097.20   5256.07 o
  22  12   2      720.33     5057.06   4844.93 o
 -21  13   2     1399.47     -966.18   4216.74 o
 -19  13   2     4862.67     6258.26   2136.25 o
 -17  13   2    23163.14    27112.09   1999.83 o
 -15  13   2    14387.26    16279.48   1204.21 o
 -13  13   2    52552.03    47754.20   1644.02 o
 -11  13   2   165487.94   171658.02   3266.93 o
  -9  13   2    52877.09    52549.13   1437.96 o
  -7  13   2    32356.21    31966.43   1231.11 o
  -5  13   2    17876.96    19909.20   1009.33 o
  -3  13   2   141986.81   141424.02   2684.60 o
  -1  13   2    68816.70    66828.80   1220.36 o
   1  13   2   328167.19   323531.28   6136.44 o
   3  13   2    41576.22    38807.98   1695.22 o
   5  13   2    36156.77    36699.38   1561.87 o
   7  13   2     3223.31     6146.52   1115.70 o
   9  13   2    56931.87    54211.46   1715.32 o
  11  13   2     8696.62     8041.76   1149.75 o
  13  13   2   144708.19   132926.42  11395.85 o
  15  13   2    10401.47     8717.75   2456.18 o
  17  13   2        0.24     4222.09   1996.16 o
  19  13   2      125.78     -745.82   4316.17 o
  21  13   2    18854.35    21293.38   3918.60 o
 -20  14   2     4539.90     1733.15   5010.41 o
 -18  14   2     1284.62    -1606.37   2979.69 o
 -16  14   2    10204.30    12650.55   3640.11 o
 -14  14   2    30282.44    29939.71   2209.01 o
 -12  14   2     4629.64     1827.00   1367.22 o
 -10  14   2     2534.76      992.54   1046.55 o
  -8  14   2    15783.94    16391.46   1549.45 o
  -6  14   2    18033.79    16720.98   1256.69 o
  -4  14   2    11635.04    11405.03    834.47 o
  -2  14   2    71075.42    74410.74   1824.96 o
   0  14   2     4236.75     5120.11    655.12 o
   2  14   2     3103.15     2547.28    735.69 o
   4  14   2    23617.00    23991.76    955.16 o
   6  14   2    57829.14    49670.84   1639.69 o
   8  14   2   169716.70   159841.92   4705.55 o
  10  14   2    16528.94    18743.42   1330.03 o
  12  14   2     6775.71     4251.05   1520.15 o
  14  14   2    41364.00    36796.43   2393.85 o
  16  14   2     1461.97    10084.40   3824.43 o
  18  14   2     1714.26    15891.12   2800.91 o
  20  14   2    57434.24    54141.37   4113.20 o
 -19  15   2     3760.84     2832.09   3930.00 o
 -17  15   2     1974.82     1585.41   2711.24 o
 -15  15   2     6479.25    11489.56   1982.92 o
 -13  15   2     8020.77     8559.45   1379.16 o
 -11  15   2   170829.11   178060.11   6294.04 o
  -9  15   2    50187.79    50544.95   1753.70 o
  -7  15   2    52742.14    52948.08   2743.87 o
  -5  15   2    13629.05    14749.03    903.79 o
  -3  15   2    11733.49    13916.77    819.10 o
  -1  15   2      593.19      124.29    709.16 o
   1  15   2   332958.69   337028.81   5166.17 o
   3  15   2   362108.69   359157.72   5509.05 o
   5  15   2    23535.47    24138.12   1385.77 o
   7  15   2    75768.65    68534.91   2366.22 o
   9  15   2      836.23      733.22   1014.32 o
  11  15   2     9165.98    10299.67   2070.86 o
  13  15   2    20390.43    23025.38   2128.48 o
  15  15   2   144463.92   149864.00   5883.89 o
  17  15   2     4095.97     2579.49   2115.37 o
  19  15   2    32487.11    36409.91   5225.80 o
 -18  16   2     2951.50     -103.60   4149.08 o
 -16  16   2       86.91     -759.97   3461.12 o
 -14  16   2    34697.20    40102.45   4539.96 o
 -12  16   2        1.27     7573.85   2956.67 o
 -10  16   2    86852.07    97149.13   3625.37 o
  -8  16   2       72.49     1609.71   1027.37 o
  -6  16   2    14026.05    17113.08   1144.68 o
  -4  16   2     2248.21     2314.52   1469.79 o
  -2  16   2    20028.76    22658.95   1031.61 o
   0  16   2      681.56    12909.88   1262.06 o
   2  16   2   145807.67   154491.08   5101.65 o
   4  16   2    21574.41    22905.35   3033.27 o
   6  16   2    11792.97    17587.50   1905.19 o
   8  16   2      181.17     1853.72   1057.47 o
  10  16   2    10323.79     9440.63   2260.10 o
  12  16   2      313.91    -1772.81   1772.81 o
  14  16   2    74189.46    73467.38   3344.45 o
  16  16   2    33777.76    34325.16   3580.43 o
  18  16   2       75.90    -4844.13   4844.13 o
 -17  17   2    14986.63    20953.10   5022.30 o
 -15  17   2     4134.33     3394.35   3073.56 o
 -13  17   2     3498.23     3478.25   1675.40 o
 -11  17   2    26511.39    21269.52   1937.57 o
  -9  17   2       39.68      285.25    948.85 o
  -7  17   2     7537.67     8549.09   1164.92 o
  -5  17   2    29854.07    28781.34   2316.15 o
  -3  17   2    51914.04    47673.05   1995.85 o
  -1  17   2     7688.60     7048.77   1907.42 o
   1  17   2    49770.51    51081.50   1813.50 o
   3  17   2    20464.84    25907.88   1504.04 o
   5  17   2     7007.46     5914.63   1190.86 o
   7  17   2     3208.02     5151.42   3396.95 o
   9  17   2    33933.94    31426.31   5182.97 o
  11  17   2     6697.41     6429.92   1867.00 o
  13  17   2    15636.95    21095.17   3718.72 o
  15  17   2    24677.96    25876.86   3741.03 o
  17  17   2     1639.60       80.95   2404.93 o
 -16  18   2    19488.03    29330.02   3089.28 o
 -14  18   2    14799.80    18399.21   2335.77 o
 -12  18   2     4530.90     5763.52   3564.49 o
 -10  18   2    98841.57   100826.23   3576.51 o
  -8  18   2     4711.84    10360.29   2479.57 o
  -6  18   2    14452.00    13391.31   1449.41 o
  -4  18   2    71146.77    75956.45   6971.37 o
  -2  18   2      807.98     7691.41   2294.49 o
   0  18   2    37986.12    36048.47   2634.85 o
   2  18   2    32373.01    26991.18   1644.43 o
   4  18   2     2480.83     1657.40   1309.85 o
   6  18   2    44594.00    36170.40   1780.54 o
   8  18   2       19.54     3183.28   1225.10 o
  10  18   2     3337.83     9587.04   3821.40 o
  12  18   2     3140.49     2732.35   4188.63 o
  14  18   2     5216.60      571.01   4510.30 o
  16  18   2     5527.17     6022.11   2437.84 o
 -15  19   2    16566.86    14992.75   2525.95 o
 -13  19   2     1473.65      169.34   2093.28 o
 -11  19   2    15021.71    14055.05   3214.35 o
  -9  19   2    25944.07    28964.87   3448.32 o
  -7  19   2     1541.93     1507.08   1899.79 o
  -5  19   2    14460.92    17142.90   1591.18 o
  -3  19   2    18893.36    22264.66   4082.12 o
  -1  19   2       77.03    -1236.98   1236.98 o
   1  19   2    35814.50    35918.17   1845.52 o
   3  19   2    83115.99    78002.90   4378.20 o
   5  19   2     1082.08     -361.54   1375.87 o
   7  19   2    17963.16    16156.90   1636.57 o
   9  19   2    10853.67    21536.08   5488.38 o
  11  19   2     2320.80     1138.75   1935.05 o
  13  19   2     1849.26     5480.15   2139.43 o
  15  19   2    20598.80    28061.18   3907.82 o
 -14  20   2      966.05    -1816.63   4089.05 o
 -12  20   2    20678.32    24369.87   2367.68 o
 -10  20   2     3251.14    -1761.38   2581.62 o
  -8  20   2      314.59      813.64   1811.11 o
  -6  20   2     3233.02     4248.97   1750.29 o
  -4  20   2   119396.07   103396.77   7063.45 o
  -2  20   2     8011.19     7669.28   3036.18 o
   0  20   2    52520.14    48904.46   2343.00 o
   2  20   2     3045.54     5565.09   1630.62 o
   4  20   2     6288.49     8024.42   1650.24 o
   6  20   2     8735.88     8128.17   1903.30 o
   8  20   2    44886.64    38469.00   2915.73 o
  10  20   2    15046.61    14925.06   7247.25 o
  12  20   2    10605.96     7960.09   2162.66 o
  14  20   2     5989.71    16204.53   5078.69 o
 -13  21   2     4034.25     2255.81   4319.99 o
 -11  21   2     4155.90     1991.69   3920.80 o
  -9  21   2     4193.54     8728.83   3185.84 o
  -7  21   2       54.16    -1340.58   2204.25 o
  -5  21   2    88431.05    88771.90   3571.22 o
  -3  21   2   120669.70   114651.01   7597.50 o
  -1  21   2      919.45     2367.34   1502.55 o
   1  21   2      459.62     -919.22   3607.03 o
   3  21   2     4459.66     9981.62   2345.65 o
   5  21   2     3329.86     3678.48   3252.05 o
   7  21   2     9686.33    13868.56   3661.31 o
   9  21   2    91634.23    89673.85   3679.65 o
  11  21   2      263.17     1360.91   4656.63 o
 -10  22   2       23.71     8214.39   3837.81 o
  -8  22   2    17592.24    22150.69   2487.95 o
  -6  22   2     5834.08     5451.60   3710.07 o
  -4  22   2     3476.48    14687.15   6351.51 o
  -2  22   2     2498.62     1952.65   4788.53 o
   0  22   2     7212.37    11580.19   1969.41 o
   2  22   2     8406.64     7809.50   2584.35 o
   4  22   2    11143.95    10348.46   2291.72 o
   6  22   2    13861.46    12552.38   2304.63 o
   8  22   2     2348.15     -554.36   2318.30 o
  10  22   2     1658.12     4916.22   2564.92 o
  -9  23   2     1494.22    -2514.96   2712.88 o
  -7  23   2     4584.65     5259.69   2369.04 o
  -5  23   2       99.48     -306.44   2215.38 o
  -3  23   2     8446.06    10625.69   3634.37 o
  -1  23   2     4156.20    10433.87   2670.27 o
   1  23   2      103.69      604.19   3270.00 o
   3  23   2    23653.40    26716.51   2705.25 o
   5  23   2       13.65    -1390.15   2339.70 o
   7  23   2     1170.24    -1313.75   2917.88 o
  -4  24   2     1639.64     4180.22   2078.36 o
  -2  24   2    17671.82    14658.32   8154.89 o
   0  24   2      290.64     3139.67  11998.01 o
   2  24   2     5031.82    11375.33   3097.02 o
   4  24   2      298.84    -3476.15   3476.15 o
 -25   1   3    46751.70    48653.92   3796.94 o
 -23   1   3    14375.87    18414.42   1502.57 o
 -21   1   3     3133.24     3077.20    897.43 o
 -19   1   3    44942.98    43615.84   1390.98 o
 -17   1   3    86121.16    91951.17   1538.99 o
 -15   1   3     1502.51     3975.96    494.63 o
 -13   1   3   260284.73   267431.81   2752.85 o
 -11   1   3    62435.74    60587.55   1098.39 o
  -9   1   3   202339.05   204664.53   2064.73 o
  -7   1   3    35246.63    43115.61    589.49 o
   7   1   3    33355.72    32651.22   1049.71 o
   9   1   3   175713.17   184750.67   4013.65 o
  11   1   3    55948.40    55090.41   1231.62 o
  13   1   3    72549.30    71307.24   1939.05 o
  15   1   3    28455.68    29647.59    966.66 o
  17   1   3     2681.24      -25.98    570.75 o
  19   1   3     4161.04     4175.59   1044.40 o
  21   1   3     3669.58     2284.62   2944.13 o
  23   1   3      388.33      155.36   2697.83 o
  25   1   3     9634.94    -5403.72   6492.77 o
 -26   2   3       45.27    -1079.48   5211.36 o
 -24   2   3    19457.62    27389.79   5241.84 o
 -22   2   3     3457.75     5196.33   1231.75 o
 -20   2   3   155497.67   150891.09   2213.94 o
 -18   2   3    55953.42    54991.97   1213.84 o
 -16   2   3     1778.50     3243.95    741.20 o
 -14   2   3    16349.97    20388.11   1018.89 o
 -12   2   3     1976.52     7344.02   1226.55 o
 -10   2   3     9045.28     8416.80    536.92 o
  -8   2   3   672236.88   639605.69   5496.43 o
  -6   2   3  1277328.00  1245691.50  13049.77 o
   6   2   3  1495282.00  1407536.00  17222.37 o
   8   2   3    18601.04    14844.82    816.82 o
  10   2   3   171178.61   165415.84   4233.80 o
  12   2   3      324.92      501.39    478.07 o
  14   2   3   144692.95   143148.48   3512.48 o
  16   2   3    34893.17    31698.70   1282.10 o
  18   2   3   168225.88   167351.69   5275.02 o
  20   2   3    26596.76    23305.38   1414.40 o
  22   2   3    18613.23    16864.49   1926.00 o
  24   2   3      394.82     -460.47   2913.95 o
 -25   3   3     6068.81    13063.57   3750.04 o
 -23   3   3      929.09      840.24   1688.06 o
 -21   3   3   102448.41    98183.50   2396.83 o
 -19   3   3   112890.02   108337.67   2092.88 o
 -17   3   3    52143.23    51664.09   1178.17 o
 -15   3   3    84228.97    81721.19   1742.31 o
 -13   3   3    52234.37    49728.20   1289.13 o
 -11   3   3    79950.92    81135.23   1467.83 o
  -9   3   3   314625.41   286542.84   4955.81 o
  -7   3   3   802104.13   792883.50   9027.40 o
  -5   3   3    70734.48    73148.35   1567.86 o
   5   3   3  1474382.50  1420357.13  20404.46 o
   7   3   3    29719.10    41249.97   1320.97 o
   9   3   3    36536.84    34506.99   1007.22 o
  11   3   3     3467.66     3179.12    874.82 o
  13   3   3    79862.22    77696.60   2963.99 o
  15   3   3    73260.34    70793.02   2120.30 o
  17   3   3   353993.34   349274.66   9172.48 o
  19   3   3     6231.06     7358.98   1640.74 o
  21   3   3    11481.97    10368.62   1847.04 o
  23   3   3      165.44     -260.45   4373.70 o
  25   3   3     2436.85     -238.44   5627.99 o
 -24   4   3    16161.39    18607.57   6374.41 o
 -22   4   3    17995.79    20785.34   1491.56 o
 -20   4   3    47592.94    44827.04   1391.47 o
 -18   4   3    26163.59    28531.64   1004.59 o
 -16   4   3       36.55      343.71   1040.07 o
 -14   4   3   161514.30   163165.75   3227.62 o
 -12   4   3       93.63      633.67    467.11 o
 -10   4   3   401774.66   414020.09   4609.76 o
  -8   4   3    42788.35    43340.97    912.25 o
  -6   4   3   429532.28   437798.34   7065.26 o
   4   4   3   166752.56   165023.19   2092.72 o
   6   4   3   754280.50   768626.31  15459.12 o
   8   4   3   168781.66   172311.53   2930.76 o
  10   4   3    83034.14    77928.62   2032.97 o
  12   4   3   298814.53   275116.91   6120.01 o
  14   4   3   239449.61   233343.30   5245.40 o
  16   4   3   368267.16   345623.50  10138.00 o
  18   4   3    13027.81    11202.37   1206.89 o
  20   4   3    15313.50    19873.04   2061.87 o
  22   4   3      242.85       69.07   1668.78 o
  24   4   3    66999.59    69363.31   8001.72 o
 -25   5   3     3456.02      474.37   3379.29 o
 -23   5   3     4599.42     7284.42   3997.38 o
 -21   5   3      206.48     2033.64   1072.91 o
 -19   5   3    18166.34    20053.24   1573.61 o
 -17   5   3     1759.36     1976.01    815.56 o
 -15   5   3   210412.08   213073.53   4243.88 o
 -13   5   3    19348.10    15819.08   1401.16 o
 -11   5   3     6933.44     7209.44    862.45 o
  -9   5   3    40841.03    42992.63   1306.22 o
  -7   5   3    47093.64    51071.51   1234.51 o
  -5   5   3    70978.52    72734.95   1096.96 o
  -3   5   3  1082661.50  1110855.50  17012.15 o
   3   5   3   134648.64   145164.45   3343.82 o
   5   5   3    31974.70    38830.01    849.06 o
   7   5   3   237908.13   237859.23   3152.48 o
   9   5   3   256966.81   246537.86   7807.31 o
  11   5   3   937338.69   903979.19  20539.60 o
  13   5   3    34402.30    32629.38   1234.22 o
  15   5   3    17097.93    21054.08   1267.06 o
  17   5   3    87001.12    76439.73   1538.02 o
  19   5   3    29657.39    32273.91   2256.52 o
  21   5   3    13884.87    16322.94   2868.45 o
  23   5   3    56501.76    48931.23   2927.14 o
 -24   6   3     6458.21     6633.45   4222.98 o
 -22   6   3    10881.71    12411.02   1456.78 o
 -20   6   3      293.88       76.21   1613.39 o
 -18   6   3      111.20    -1259.10   1259.10 o
 -16   6   3   172147.39   173897.91   4588.70 o
 -14   6   3     8731.90    15403.83   1445.11 o
 -12   6   3    79284.29    74340.41   1791.75 o
 -10   6   3    80459.05    84496.22   1509.52 o
  -8   6   3    58944.96    60223.27   1887.46 o
  -6   6   3     8056.25     7653.27    550.21 o
  -4   6   3   441801.00   434085.53   6751.20 o
  -2   6   3   124364.80   125074.23   2144.91 o
   0   6   3    66265.59    67945.26   1152.40 o
   2   6   3     1132.31     2337.68    401.37 o
   4   6   3     7971.60     5469.96    653.07 o
   6   6   3    22317.54    28148.22    906.00 o
   8   6   3   113122.99   109221.04   2129.32 o
  10   6   3    46287.62    48289.27   2031.73 o
  12   6   3    39837.48    38278.89   1877.63 o
  14   6   3    32903.85    30360.99    945.03 o
  16   6   3    79328.59    73939.37   3279.73 o
  18   6   3     4562.65     3755.00    975.98 o
  20   6   3     3319.16       30.11   2198.80 o
  22   6   3     6751.07     6164.63   2834.27 o
  24   6   3    20559.11    24584.50  15594.88 o
 -25   7   3     2417.74    -2307.41   2307.41 o
 -23   7   3     9887.73    14674.45   3823.33 o
 -21   7   3     8490.85     8103.44   1390.92 o
 -19   7   3    37843.19    34579.99   1990.97 o
 -17   7   3    42853.53    43444.34   1689.84 o
 -15   7   3   311446.28   318636.09   7151.55 o
 -13   7   3     6381.02     6025.18    632.33 o
 -11   7   3   111147.18   106959.74   2128.15 o
  -9   7   3     5193.04     2873.16    588.36 o
  -7   7   3   118261.93   119323.63   1892.59 o
  -5   7   3    17658.36    23398.20    716.59 o
  -3   7   3   549188.00   517748.94   8298.26 o
  -1   7   3   275753.03   275396.31   4630.53 o
   1   7   3   439312.09   452420.03   4330.95 o
   3   7   3   561270.31   563720.69   6076.42 o
   5   7   3   167045.00   166232.17   3172.55 o
   7   7   3   109194.17   120284.60   2541.63 o
   9   7   3   455580.25   419950.31   9700.34 o
  11   7   3   630985.69   609878.63  21686.30 o
  13   7   3    23998.11    22776.91   1185.09 o
  15   7   3    84541.16    82414.45   3117.33 o
  17   7   3     4793.32     4926.67   3084.29 o
  19   7   3    33438.24    34248.74   5864.71 o
  21   7   3       51.31      483.77   2303.89 o
  23   7   3    66027.20    63229.55   4342.98 o
 -24   8   3     9439.50     8900.61   4289.75 o
 -22   8   3    28709.42    25703.79   1923.50 o
 -20   8   3    11725.33     9008.03   2196.40 o
 -18   8   3    73259.58    77200.41   4159.87 o
 -16   8   3    25386.08    31622.86   1815.65 o
 -14   8   3   217839.63   217570.16   3599.39 o
 -12   8   3     6497.02     8175.70   1028.07 o
 -10   8   3    61382.37    61659.98   2419.03 o
  -8   8   3    94586.34    99701.06   1637.25 o
  -6   8   3    43230.65    47053.42   1851.69 o
  -4   8   3   104431.41   109769.38   2874.29 o
  -2   8   3   599241.00   583331.31   8468.85 o
   0   8   3    13161.25     9997.34    426.59 o
   2   8   3    14102.65    18455.66    856.61 o
   4   8   3    12406.39    13013.01    769.83 o
   6   8   3    24989.09    23748.85    903.36 o
   8   8   3     9622.13     7949.10    693.62 o
  10   8   3   194338.67   193965.95   3462.16 o
  12   8   3    27022.98    25124.82   1225.42 o
  14   8   3      556.45      706.52    901.16 o
  16   8   3     7035.30     4638.29   1676.78 o
  18   8   3    27507.24    22919.61   5505.97 o
  20   8   3       47.40    -2215.94   2215.94 o
  22   8   3    10849.44    20239.38   4306.28 o
  24   8   3     2607.09    -1676.01   4079.46 o
 -23   9   3        6.07    -2097.15   2097.15 o
 -21   9   3     7822.80     5140.69   5580.72 o
 -19   9   3     4812.93     3375.32   1503.33 o
 -17   9   3     1777.39     1808.19   1159.88 o
 -15   9   3     2003.58     1789.84    950.11 o
 -13   9   3     9768.31    10169.58    745.11 o
 -11   9   3     2018.14     2327.05    980.47 o
  -9   9   3     8257.81    11035.21   1368.42 o
  -7   9   3    15272.38    14059.04    712.85 o
  -5   9   3     2126.24     6301.54    568.58 o
  -3   9   3    37018.11    39059.92   1035.21 o
  -1   9   3   388080.50   384644.50   4391.41 o
   1   9   3   194896.52   198922.70   4258.54 o
   3   9   3    67105.99    73215.20   1497.64 o
   5   9   3     3429.66     4874.76    803.98 o
   7   9   3    12643.33    11556.43    904.46 o
   9   9   3     9722.02     8899.95    609.67 o
  11   9   3    39447.51    38447.31   1860.83 o
  13   9   3    29453.03    27636.01   1897.73 o
  15   9   3     5032.60     5641.36   1259.14 o
  17   9   3     2411.80     2289.95   2317.14 o
  19   9   3    15055.54     7107.13   5386.15 o
  21   9   3     6656.26     4544.79   2644.18 o
  23   9   3     1314.98      501.31   2914.96 o
 -24  10   3    20718.91    21321.96   5671.67 o
 -22  10   3    24123.20    24607.52   4082.36 o
 -20  10   3    28950.11    32342.96   3043.81 o
 -18  10   3    76108.47    68247.41   5480.24 o
 -16  10   3    10148.34    12834.98   1686.06 o
 -14  10   3      776.09      518.59   1204.67 o
 -12  10   3   102439.26   102104.06   2555.93 o
 -10  10   3    28250.29    27319.14   1405.22 o
  -8  10   3   216267.61   222453.92   3853.23 o
  -6  10   3    72410.98    66642.53   1507.44 o
  -4  10   3   182645.23   179605.69   3141.44 o
  -2  10   3    26715.13    26833.66    673.32 o
   0  10   3   127409.84   124860.13   1584.35 o
   2  10   3     1441.62     4227.42    633.96 o
   4  10   3   146190.47   148601.39   2384.41 o
   6  10   3     5802.67     4228.43    620.94 o
   8  10   3    17881.84    19087.24   1172.23 o
  10  10   3     1010.54     2445.45   1317.60 o
  12  10   3    35570.82    33823.42   1920.29 o
  14  10   3    27699.41    25734.12   3680.09 o
  16  10   3      418.66     2510.28   1299.06 o
  18  10   3       82.30     2484.82   7068.43 o
  20  10   3       13.76    -3151.66   5016.42 o
  22  10   3        7.81     3455.90   3845.31 o
 -23  11   3     1190.83     1723.58   2746.56 o
 -21  11   3     2368.60     1888.72   3713.40 o
 -19  11   3       82.34     1432.72   2052.05 o
 -17  11   3    11824.96    13114.23   1122.36 o
 -15  11   3    33906.56    32595.54   1256.43 o
 -13  11   3    58955.97    61575.29   1542.92 o
 -11  11   3   158619.94   170764.41   3854.81 o
  -9  11   3    16524.44    19068.97   1143.16 o
  -7  11   3     8902.51    10037.03    639.79 o
  -5  11   3     5939.81     9871.11    596.39 o
  -3  11   3   200549.78   200153.05   5455.98 o
  -1  11   3      345.91     4330.78    872.54 o
   1  11   3   271764.22   289359.13   3032.42 o
   3  11   3      513.68     2860.29    509.06 o
   5  11   3   113701.94   115322.48   1729.43 o
   7  11   3      143.95    10647.79    961.84 o
   9  11   3    43307.06    37012.44   1404.45 o
  11  11   3    54739.77    51043.49   1537.03 o
  13  11   3    98401.66   103515.38   3812.15 o
  15  11   3    24612.50    17994.10   2092.26 o
  17  11   3    36817.84    36932.41   2981.34 o
  19  11   3     2237.17     4180.31   4824.41 o
  21  11   3      330.73    -2736.99   2736.99 o
 -22  12   3     8243.85     1227.26   6309.92 o
 -20  12   3     4427.19     4741.21   2459.25 o
 -18  12   3     7244.00    18303.53   4718.91 o
 -16  12   3    45394.93    47259.75   2742.20 o
 -14  12   3    24628.05    21731.15   1463.33 o
 -12  12   3   398357.59   410611.91   8097.81 o
 -10  12   3   127902.53   131812.23   2280.79 o
  -8  12   3     3219.46     2665.93    940.77 o
  -6  12   3     1769.07      335.72    704.76 o
  -4  12   3    86906.30    84355.96   2287.00 o
  -2  12   3    33114.27    32874.01   1287.42 o
   0  12   3   895162.31   894034.25  10731.04 o
   2  12   3   383058.06   376394.09   6737.80 o
   4  12   3      168.09     2968.73    617.83 o
   6  12   3    31341.22    33562.33    976.36 o
   8  12   3   114042.55   109869.81   4320.25 o
  10  12   3    24245.03    24910.08   1245.36 o
  12  12   3   127715.67   128925.76   3005.49 o
  14  12   3   126463.86   115009.64   4461.13 o
  16  12   3     6272.80     6794.97   1925.61 o
  18  12   3       46.82     -869.34   2156.35 o
  20  12   3    18131.79    15180.77   3691.78 o
  22  12   3    16476.51    14591.80   3144.15 o
 -21  13   3     5960.45     1286.43   4125.58 o
 -19  13   3     2246.62     5154.20   1955.89 o
 -17  13   3     2281.91     2081.20   1582.53 o
 -15  13   3    28904.79    26122.78   2564.90 o
 -13  13   3     3885.62     6110.43   1909.19 o
 -11  13   3    41756.13    43752.43   1823.94 o
  -9  13   3    47761.23    46968.22   1377.84 o
  -7  13   3     7734.76     9647.73    938.60 o
  -5  13   3   237098.75   238777.64   4624.60 o
  -3  13   3    22824.45    26405.14    864.17 o
  -1  13   3    16366.65    19265.56    772.39 o
   1  13   3   132891.92   137032.41   2672.88 o
   3  13   3     9621.44    14057.70    983.64 o
   5  13   3      412.99     3860.62    757.75 o
   7  13   3   472307.41   466068.56  10863.38 o
   9  13   3    48008.21    44884.91   1349.87 o
  11  13   3    44071.67    40540.69   1929.86 o
  13  13   3     6676.92     8535.93   1932.47 o
  15  13   3      118.48     2922.54   4509.65 o
  17  13   3    17630.27    25054.81   2902.60 o
  19  13   3    71942.16    69408.37   4260.98 o
  21  13   3    57496.99    58574.11   4409.53 o
 -20  14   3    16220.41    10396.09   2440.81 o
 -18  14   3       82.87     2603.22   1943.16 o
 -16  14   3    19018.67    21841.71   2233.53 o
 -14  14   3     1093.47     3278.70   1849.92 o
 -12  14   3      903.80      209.99    919.99 o
 -10  14   3    19196.22    15818.56   1137.59 o
  -8  14   3    70604.81    68239.49   2526.74 o
  -6  14   3    80028.74    90817.59   3479.09 o
  -4  14   3    21617.59    22235.25    969.82 o
  -2  14   3     7113.32     9442.09    753.79 o
   0  14   3    11561.37    11128.29    776.43 o
   2  14   3    90500.30    87445.49   2187.84 o
   4  14   3     1147.53     3312.86    741.34 o
   6  14   3    76061.27    78928.88   2048.20 o
   8  14   3    26002.41    30635.38   2863.47 o
  10  14   3    19425.41    18807.74   2041.54 o
  12  14   3    43789.11    40879.97   2108.11 o
  14  14   3     1399.01     4663.70   4075.06 o
  16  14   3     7683.31     4878.99   4516.98 o
  18  14   3    19421.77    24727.02   3414.76 o
  20  14   3       73.10     5215.06   5107.30 o
 -19  15   3     3163.32     5211.03   2608.59 o
 -17  15   3    17784.64    28246.60   2504.62 o
 -15  15   3    23063.77    25748.25   5459.68 o
 -13  15   3    16139.73    19055.60   1314.27 o
 -11  15   3    32194.45    35134.54   1690.48 o
  -9  15   3     1362.12      352.87   1700.27 o
  -7  15   3     5971.34     6316.93    902.72 o
  -5  15   3   102262.15   100041.63   3780.88 o
  -3  15   3     5503.41     9028.53    794.66 o
  -1  15   3    42390.90    45214.36   1171.09 o
   1  15   3   107210.26   109089.27   3478.22 o
   3  15   3    34653.61    36604.27   2610.24 o
   5  15   3    25693.07    26703.27   1061.97 o
   7  15   3   181794.30   178283.31   6912.15 o
   9  15   3     1899.20     5031.31   1898.79 o
  11  15   3    73152.73    72767.85   4757.15 o
  13  15   3     2485.58     1318.92   1666.85 o
  15  15   3     8081.96    19053.68   2922.96 o
  17  15   3     7583.68     8286.85   2218.95 o
  19  15   3    49329.98    46630.61   7080.89 o
 -18  16   3     1832.48     -586.33   3448.87 o
 -16  16   3      354.94     1071.36   1705.44 o
 -14  16   3     1522.79     2771.12   1741.84 o
 -12  16   3   116971.96   123556.49   3876.96 o
 -10  16   3   234788.98   244764.02   6469.90 o
  -8  16   3     1245.70     3997.72   1715.08 o
  -6  16   3    61767.96    52550.46   2014.73 o
  -4  16   3     4262.79     2848.31    754.47 o
  -2  16   3      759.87     1294.07    767.66 o
   0  16   3    87889.50    81366.78   2915.63 o
   2  16   3   453119.66   446643.91  12894.11 o
   4  16   3    37299.65    39124.68   1779.21 o
   6  16   3    91191.36    80351.52   5486.45 o
   8  16   3     1994.30     3266.86    993.71 o
  10  16   3      207.08      831.04    705.52 o
  12  16   3      409.11      755.79   1712.67 o
  14  16   3    61597.49    66255.45   3180.55 o
  16  16   3    37625.66    44510.83   5803.92 o
  18  16   3    20922.98    18269.93   2945.62 o
 -17  17   3     4345.57     5052.88   5360.06 o
 -15  17   3     1838.15     1750.01   1985.42 o
 -13  17   3     8105.31    10752.19   2101.59 o
 -11  17   3    51801.45    50714.18   4750.16 o
  -9  17   3    14023.28    14209.79   1503.97 o
  -7  17   3    49384.34    44892.13   3063.42 o
  -5  17   3     4008.76     7565.16   1353.67 o
  -3  17   3     4077.79     5340.40   1123.59 o
  -1  17   3     2012.21     3667.58   1073.64 o
   1  17   3    82491.06    83633.62   3012.59 o
   3  17   3    81096.94    79306.03   3000.51 o
   5  17   3    13044.72    11694.24   1692.04 o
   7  17   3    57802.93    57093.32   2428.37 o
   9  17   3    46803.56    40931.36   2637.50 o
  11  17   3     8833.25     8237.43   1888.61 o
  13  17   3    19863.59    23506.79   2397.19 o
  15  17   3    22066.18    29710.73   5363.44 o
  17  17   3      175.76     8473.48   4255.50 o
 -16  18   3    23396.45    32921.29   3808.20 o
 -14  18   3      901.67     1213.08   2210.98 o
 -12  18   3     5613.06     3374.48   2468.49 o
 -10  18   3     3742.43     8903.99   1771.82 o
  -8  18   3      175.14     1590.14   1199.96 o
  -6  18   3    37629.67    33924.41   1792.22 o
  -4  18   3    54283.32    53222.50   4840.56 o
  -2  18   3    17512.15    16513.97   1511.23 o
   0  18   3      356.51     -108.29   1104.50 o
   2  18   3     5780.05     5732.92   1932.94 o
   4  18   3    10158.40    10133.21   2452.68 o
   6  18   3     1121.63     4960.42   1269.13 o
   8  18   3    14627.77    14618.37   1396.30 o
  10  18   3     4289.10     3231.69    931.61 o
  12  18   3     1062.99     1407.15   2742.18 o
  14  18   3      108.26    -1971.62   3390.76 o
  16  18   3        1.24     2606.52   2349.13 o
 -15  19   3     2795.03    -1869.33   3174.43 o
 -13  19   3    45954.62    40644.42   2774.79 o
 -11  19   3     1088.02     6206.00   2017.38 o
  -9  19   3     2161.87     2571.12   4391.29 o
  -7  19   3     9990.02     6089.28   1394.93 o
  -5  19   3     3758.22     2954.21   1886.78 o
  -3  19   3    21598.68    21557.50   3566.55 o
  -1  19   3    29245.50    26736.02   1577.57 o
   1  19   3    26050.62    32654.59   2806.37 o
   3  19   3     3065.00     -633.06   1241.19 o
   5  19   3    14843.26    14415.38   1631.94 o
   7  19   3      368.84     1906.06   2350.20 o
   9  19   3     5506.22     4901.78   1957.88 o
  11  19   3     5561.89     4009.18   3203.33 o
  13  19   3    12859.02     6799.55   2228.25 o
  15  19   3     5460.48     6539.01   4433.35 o
 -14  20   3       40.37     5211.54   3148.86 o
 -12  20   3      317.05     3096.23   3902.14 o
 -10  20   3     8468.14     6434.57   2044.15 o
  -8  20   3     1384.82    -1820.64   1820.64 o
  -6  20   3      260.49    -3455.66   3455.66 o
  -4  20   3    38022.48    38744.37   2936.75 o
  -2  20   3     1861.74    11095.56   1694.81 o
   0  20   3     4209.58     3985.03   2040.88 o
   2  20   3    21368.37    24493.11   5961.29 o
   4  20   3     3940.23     4149.00   2403.59 o
   6  20   3     7126.20     4580.39   1865.13 o
   8  20   3    21383.96    19259.79   2209.51 o
  10  20   3    30035.88    29134.84   2640.76 o
  12  20   3     4181.06     5464.41   2302.59 o
  14  20   3       73.45     1001.78   4348.46 o
 -13  21   3      215.36      284.36   3545.59 o
 -11  21   3      978.21     -276.75   2191.75 o
  -9  21   3    12554.79    10879.00   1910.24 o
  -7  21   3    11024.51    11597.15   3164.45 o
  -5  21   3    19618.57    29402.35   4556.11 o
  -3  21   3    24834.84    22811.94   2595.93 o
  -1  21   3       23.26     3175.83   1477.84 o
   1  21   3      217.53     -215.59   2930.85 o
   3  21   3     7944.31     6143.70   3020.68 o
   5  21   3    21166.54    24373.44   2382.03 o
   7  21   3     1992.99      863.05   2295.11 o
   9  21   3    10946.31    27797.68   3574.89 o
  11  21   3     1903.56    -1779.96   2134.93 o
 -10  22   3     2212.44     2733.79   6061.21 o
  -8  22   3     3729.73     8693.56   4801.13 o
  -6  22   3      826.09     2819.62   2268.30 o
  -4  22   3    76773.70    72336.52   3756.76 o
  -2  22   3      875.30     2337.38   1851.09 o
   0  22   3    28257.80    27661.43   3185.87 o
   2  22   3     5886.00     7029.67   5432.41 o
   4  22   3     7311.34    11232.47   2215.81 o
   6  22   3      589.70     1310.43   2669.84 o
   8  22   3    40745.37    46206.17   3712.43 o
  10  22   3     3333.30     5019.80   2240.96 o
  -7  23   3      531.30     5204.39   2671.98 o
  -5  23   3      876.07    -1363.15   2351.30 o
  -3  23   3      239.39    -2206.83   2206.83 o
  -1  23   3     6714.59    10476.16   3715.23 o
   1  23   3    46409.64    47196.26   3046.08 o
   3  23   3      497.89     4360.60   3062.12 o
   5  23   3     6363.80     -412.13   3646.70 o
   7  23   3     3523.97     2308.37   2090.05 o
  -4  24   3     6198.79     9159.24   2412.52 o
  -2  24   3     4021.20     3072.88   3805.01 o
   0  24   3      827.84    -3002.51   3482.37 o
   2  24   3    37223.95    34578.54   3045.16 o
   4  24   3     8722.91     3474.21   2317.33 o
 -26   0   4    30537.51    34349.12   5066.99 o
 -24   0   4     9131.15     7182.82   3131.14 o
 -22   0   4    63466.21    67627.83   3752.60 o
 -20   0   4      216.73      624.43   1538.24 o
 -18   0   4     2351.22     5776.78    957.37 o
 -16   0   4    21140.37    25180.70   1603.82 o
 -14   0   4    32662.28    33857.06   1105.79 o
 -12   0   4    18616.58    19820.41   1191.07 o
 -10   0   4   343991.16   335266.59   5353.43 o
  -8   0   4    62285.10    53979.26   1225.10 o
  -6   0   4    43129.08    42200.00    944.34 o
   6   0   4    16915.18    18194.08   1313.46 o
   8   0   4    16059.29    20832.44    962.71 o
  10   0   4    16850.25    16908.95   1848.61 o
  12   0   4   197500.81   176823.88   3519.25 o
  14   0   4   154689.70   148318.73   4409.22 o
  16   0   4    69052.02    65385.09   3144.93 o
  18   0   4    24956.19    23000.03   1302.49 o
  20   0   4    16042.62    18947.35   1280.19 o
  22   0   4    57150.36    52906.58   5502.31 o
  24   0   4    17563.08    13746.24   4168.50 o
 -25   1   4     1214.45       28.64   2557.62 o
 -23   1   4      100.22     1613.44   1360.53 o
 -21   1   4    36664.94    33306.04   1314.58 o
 -19   1   4    44834.28    46013.10   1691.61 o
 -17   1   4    17617.06    18754.94   1110.14 o
 -15   1   4    33928.49    32622.45    961.39 o
 -13   1   4      739.75    11483.89   2994.17 o
 -11   1   4    72459.52    77784.99   1184.06 o
  -9   1   4   211395.44   215911.72   2156.17 o
  -7   1   4   576501.44   582414.25   5013.20 o
   5   1   4   272469.53   255107.44   3398.00 o
   7   1   4    11005.29     8400.53    460.15 o
   9   1   4   297535.44   300246.59   4459.75 o
  11   1   4    39469.45    38887.91   1031.40 o
  13   1   4      110.76     2527.41    493.47 o
  15   1   4      892.64      675.41    838.50 o
  17   1   4    32054.73    31305.53   1322.22 o
  19   1   4    11741.69    12829.62   1000.06 o
  21   1   4    36862.06    33311.85   1624.62 o
  23   1   4    13169.44    19417.07   3626.92 o
  25   1   4       12.95    -6031.07   6031.07 o
 -26   2   4      324.18    -2913.78   2913.78 o
 -24   2   4     6280.45      383.52   3572.42 o
 -22   2   4     1803.28     3431.64   1620.24 o
 -20   2   4    86432.39    84558.07   2539.37 o
 -18   2   4      482.51     1290.23    762.24 o
 -16   2   4    74347.60    78442.41   1655.36 o
 -14   2   4    25989.53    25593.19   1157.56 o
 -12   2   4    32584.69    29654.73    736.39 o
 -10   2   4     2562.35     3128.53    484.74 o
  -8   2   4   312845.81   302908.34   2808.76 o
  -6   2   4   119723.27   119435.14   1893.67 o
   6   2   4   140578.52   139269.13   2260.97 o
   8   2   4     2849.21     3314.12    721.57 o
  10   2   4      993.38     2957.93    530.38 o
  12   2   4   188958.81   186316.47   3438.61 o
  14   2   4    41792.54    45483.21   1754.80 o
  16   2   4    19816.15    16895.00    997.63 o
  18   2   4       33.88      679.33   1253.51 o
  20   2   4     5866.33     5838.81   1686.03 o
  22   2   4     7372.35     8269.80   2313.86 o
  24   2   4     7229.93     1213.92   2624.46 o
 -25   3   4     2039.74     3007.44   2290.37 o
 -23   3   4    45036.57    45607.71   2633.20 o
 -21   3   4    21355.82    17741.91   2392.86 o
 -19   3   4   143788.58   140145.78   3352.03 o
 -17   3   4     1911.31     2070.45    649.03 o
 -15   3   4     3530.75     4723.73    615.22 o
 -13   3   4    33934.36    34604.25   1327.40 o
 -11   3   4   351109.97   349840.34   3494.90 o
  -9   3   4     7630.43     7662.51    632.44 o
  -7   3   4   825372.81   843438.88  15254.94 o
  -5   3   4   140484.33   126470.00   2235.00 o
   5   3   4   271588.03   281042.66   3590.50 o
   7   3   4   225483.75   226709.14   2657.19 o
   9   3   4     9586.47     9379.11    718.87 o
  11   3   4   145042.97   140977.14   2612.82 o
  13   3   4    25013.71    28517.35   1027.17 o
  15   3   4   260077.14   253275.22   6301.48 o
  17   3   4     1099.06     1273.79   1534.83 o
  19   3   4    15533.08    18878.08   1617.86 o
  21   3   4    20350.63    15773.34   1846.17 o
  23   3   4      419.68    -1565.01   2441.20 o
  25   3   4    14583.64     8429.39   7568.60 o
 -26   4   4       78.82     1004.60   8851.11 o
 -24   4   4     2166.43     1205.77   2263.76 o
 -22   4   4    35435.25    32694.44   1755.36 o
 -20   4   4    38383.00    35228.96   1680.05 o
 -18   4   4     6562.25    11486.97   1101.73 o
 -16   4   4     3751.52     4628.10    573.27 o
 -14   4   4    49155.07    45578.38   1730.57 o
 -12   4   4     1575.48     4900.45    429.47 o
 -10   4   4   419966.53   432709.56   5852.81 o
  -8   4   4   408035.13   396918.25   5517.75 o
  -6   4   4      492.01     5645.01   1685.29 o
  -4   4   4     1410.52     4053.36    445.85 o
   4   4   4   898471.69   851885.81  10277.99 o
   6   4   4     6256.11     7374.07    673.04 o
   8   4   4   116096.66   117869.67   1693.08 o
  10   4   4   265036.31   276470.03   3029.34 o
  12   4   4    36449.05    37891.29   1060.94 o
  14   4   4    16319.00    14342.67   1259.74 o
  16   4   4   192156.19   189675.36   4347.19 o
  18   4   4     4476.14     4392.89   1859.38 o
  20   4   4    54782.76    59262.26   3653.51 o
  22   4   4      476.22     2437.81   1775.67 o
  24   4   4     6216.49     8382.27   2941.87 o
 -25   5   4     8883.21     9157.02   2776.93 o
 -23   5   4    38633.30    38024.60   2732.30 o
 -21   5   4    11521.37    12917.91   1255.71 o
 -19   5   4     5325.91     6136.39   1068.01 o
 -17   5   4     8161.34    12027.78    895.68 o
 -15   5   4    22916.18    22481.32   1310.02 o
 -13   5   4   203996.52   216571.08   2878.98 o
 -11   5   4   243476.69   260566.94   3211.15 o
  -9   5   4   540455.50   546704.13   5864.35 o
  -7   5   4   102314.41   113016.61   1877.72 o
  -5   5   4    22353.67    23529.21    937.66 o
  -3   5   4    56110.95    54195.96   1245.28 o
  -1   5   4  1125823.75  1128776.75  23187.12 o
   1   5   4   296295.72   289195.81   6157.81 o
   3   5   4  1775642.63  1774248.50  19151.54 o
   5   5   4   308025.38   320500.13   5654.41 o
   7   5   4    15202.77    16499.68    888.97 o
   9   5   4    75670.17    75843.47   1939.56 o
  11   5   4   777143.38   758625.31   8753.66 o
  13   5   4    49506.85    50706.87   1502.45 o
  15   5   4   350630.19   336981.97   7315.61 o
  17   5   4    62901.17    55434.31   3557.40 o
  19   5   4    10779.62     8273.47   2381.51 o
  21   5   4      345.49    -2612.13   2612.13 o
  23   5   4    40267.21    45029.62   2851.47 o
 -24   6   4     6794.72     8219.80   2578.45 o
 -22   6   4      308.74     1112.87   1342.17 o
 -20   6   4    33615.27    30039.80   1540.61 o
 -18   6   4    30324.97    31847.00   1394.70 o
 -16   6   4   367891.28   376834.09   5095.15 o
 -14   6   4   432997.31   445460.63   5196.79 o
 -12   6   4    12653.82    14362.76   1365.61 o
 -10   6   4    26468.38    27815.77   1109.65 o
  -8   6   4    14966.23    13855.49    581.06 o
  -6   6   4   279352.63   281075.09   3207.34 o
  -4   6   4   264402.69   242595.14   5448.86 o
  -2   6   4  2672029.25  2605020.25  43890.07 o
   0   6   4   304922.25   298370.78   5899.00 o
   2   6   4     3672.00     8166.68    841.26 o
   4   6   4    17490.49    18489.17   1291.33 o
   6   6   4   592341.25   638722.75  12381.38 o
   8   6   4    57305.35    58074.96   1884.23 o
  10   6   4   869712.06   867418.00  12018.41 o
  12   6   4   234833.91   232727.64   5787.97 o
  14   6   4     8223.57    10168.29   1124.06 o
  16   6   4    43565.35    36922.98   2389.74 o
  18   6   4       14.18    -1122.22   1122.22 o
  20   6   4    38450.05    36884.13   3299.95 o
  22   6   4    18577.91    21334.37   6307.72 o
  24   6   4    23358.88    22171.19   5280.98 o
 -25   7   4     8641.17     5299.69   2271.52 o
 -23   7   4      128.28     1738.71   2731.23 o
 -21   7   4     8154.30     7215.90   2107.97 o
 -19   7   4      795.65      357.93   1782.70 o
 -17   7   4    64842.25    65975.47   1968.90 o
 -15   7   4   148952.52   156578.52   3219.71 o
 -13   7   4     1075.25      785.91    728.58 o
 -11   7   4    11287.00    10293.78    928.94 o
  -9   7   4     1969.33     4937.53    774.73 o
  -7   7   4    31838.60    36088.36    859.49 o
  -5   7   4    69282.39    67374.16   1531.80 o
  -3   7   4   299926.25   281957.16   3646.37 o
  -1   7   4     3100.01     4786.96    774.89 o
   1   7   4      929.43     1345.58    428.75 o
   3   7   4      440.74      798.58    627.04 o
   5   7   4    87977.83    85854.87   3078.29 o
   7   7   4      520.87      959.97    532.64 o
   9   7   4   186266.86   180449.48   4049.28 o
  11   7   4      901.90      314.44    729.09 o
  13   7   4     3783.90     3880.56   1070.59 o
  15   7   4    11418.79     9464.49   1272.64 o
  17   7   4    75728.38    65226.26   5083.23 o
  19   7   4     1451.61     1131.85   2183.80 o
  21   7   4    11179.53    16977.06   7905.72 o
  23   7   4      786.67      -32.12   2957.22 o
 -24   8   4     5240.68    12720.03   8693.18 o
 -22   8   4     1057.41     1987.18   3189.46 o
 -20   8   4      110.61    -1501.43   1501.43 o
 -18   8   4      732.75     4336.46   1241.00 o
 -16   8   4    42095.19    40274.15   1488.53 o
 -14   8   4       21.99     1850.00    823.78 o
 -12   8   4   296036.75   300229.41   4358.98 o
 -10   8   4   137057.30   147040.69   2146.28 o
  -8   8   4      289.90      762.36    522.91 o
  -6   8   4    86808.79    86443.52   2014.91 o
  -4   8   4     4821.57     8349.98    478.64 o
  -2   8   4    66371.59    69603.44   2039.90 o
   0   8   4   143937.89   143147.00   2405.48 o
   2   8   4   354139.06   352134.38   5573.57 o
   4   8   4     7720.43    12604.25    751.35 o
   6   8   4    46117.58    45804.68   1237.45 o
   8   8   4    34991.56    37683.29   1696.81 o
  10   8   4     9868.65    11605.81    741.66 o
  12   8   4    32971.12    33398.63   1386.78 o
  14   8   4    65797.13    65840.62   3256.46 o
  16   8   4     6716.54     9865.73   4122.53 o
  18   8   4    12192.66     8176.67   1967.13 o
  20   8   4     3404.77     6458.54   5184.25 o
  22   8   4      783.01     1569.85   9358.98 o
 -23   9   4      420.30     1588.45   3499.90 o
 -21   9   4    26334.24    27377.13   2168.38 o
 -19   9   4    17932.61    17949.76   2839.32 o
 -17   9   4    25740.04    29382.42   1614.82 o
 -15   9   4    60923.43    62176.50   1726.92 o
 -13   9   4     7665.11     5924.23   1024.66 o
 -11   9   4       20.25     -117.99    575.88 o
  -9   9   4    19641.85    20736.75    802.42 o
  -7   9   4    26027.04    26849.04   1158.29 o
  -5   9   4    64952.02    65992.31   2150.45 o
  -3   9   4    82621.92    85225.45   2134.06 o
  -1   9   4    61668.76    62296.77   1219.92 o
   1   9   4     1494.06     4408.91    567.09 o
   3   9   4   120584.01   125541.40   2860.94 o
   5   9   4   144966.20   150077.05   2718.95 o
   7   9   4    28939.55    25990.27   1046.87 o
   9   9   4    10448.73    10040.74   1152.42 o
  11   9   4    10717.40    12057.77    806.79 o
  13   9   4    22843.97    25995.30   1661.56 o
  15   9   4     3736.24     3496.05    912.69 o
  17   9   4    76683.34    66466.34   3076.79 o
  19   9   4     1929.25    -1353.41   4781.17 o
  21   9   4     3241.90     4242.26   2634.77 o
  23   9   4      721.78    -2268.72   6708.23 o
 -24  10   4     8847.10     7229.27   2688.30 o
 -22  10   4     2701.27     3222.21   2225.75 o
 -20  10   4       70.68     3299.91   2341.12 o
 -18  10   4     2798.56     4052.47   1341.83 o
 -16  10   4    51213.37    54765.84   2601.65 o
 -14  10   4    13922.91    15112.18   1405.51 o
 -12  10   4    39772.16    40155.71   1134.43 o
 -10  10   4       12.66     7865.53    926.73 o
  -8  10   4    78774.41    81187.89   1529.64 o
  -6  10   4    73958.37    66397.58   1900.52 o
  -4  10   4   185859.27   187158.14   5235.24 o
  -2  10   4   251575.33   244056.56   2479.29 o
   0  10   4    65123.22    65603.55   1603.64 o
   2  10   4     9576.53     8710.11    548.73 o
   4  10   4   111129.77   121531.86   1867.37 o
   6  10   4   163544.56   152388.98   2397.32 o
   8  10   4   184376.59   182952.08   2787.15 o
  10  10   4   158542.27   153330.97   2604.39 o
  12  10   4     1150.40     2603.27   1778.94 o
  14  10   4    66464.41    71290.37   2589.70 o
  16  10   4       14.81    -1076.10   1839.74 o
  18  10   4    16277.51    18662.22   3346.24 o
  20  10   4     7635.28     8832.85   2698.58 o
  22  10   4     9900.00     5383.67   3148.36 o
 -23  11   4     5007.92     5085.41   2650.96 o
 -21  11   4     9813.76    15317.40   2686.07 o
 -19  11   4      217.99    -1239.64   4360.51 o
 -17  11   4       36.88     -798.17    878.50 o
 -15  11   4      279.81     3512.75   1720.47 o
 -13  11   4   129540.73   132874.14   2394.80 o
 -11  11   4    94570.43    98023.73   1756.62 o
  -9  11   4    11677.65    12871.45    807.58 o
  -7  11   4    32779.08    32764.74    865.00 o
  -5  11   4    48493.93    45498.86   1315.17 o
  -3  11   4    15850.43    18437.48    866.03 o
  -1  11   4   161802.02   155731.11   2866.88 o
   1  11   4   188135.64   181714.88   2390.90 o
   3  11   4    38741.79    38653.54   1511.28 o
   5  11   4      872.11     1360.48    750.76 o
   7  11   4    37839.65    39138.38   1673.74 o
   9  11   4    26316.94    26060.92    937.46 o
  11  11   4      600.23     1351.26   1239.51 o
  13  11   4      406.97     1624.58   1343.18 o
  15  11   4     1859.30     3461.37   2916.29 o
  17  11   4     2343.59    -1901.56   4650.73 o
  19  11   4     3537.78     3291.06   2508.72 o
  21  11   4     5038.11     4144.12   2431.00 o
 -22  12   4     7523.08     2411.22   2595.74 o
 -20  12   4     2962.02      367.34   2423.71 o
 -18  12   4    24753.60    26140.52   2660.70 o
 -16  12   4    20727.03    19654.43   1113.72 o
 -14  12   4      865.35     2310.10   1386.79 o
 -12  12   4   182441.89   188120.56   2862.57 o
 -10  12   4       79.79     9103.05   1161.35 o
  -8  12   4    73615.30    75728.30   2473.53 o
  -6  12   4   145194.13   149988.14   3877.43 o
  -4  12   4    12502.30    14599.22   1278.57 o
  -2  12   4    86230.15    87221.54   2214.19 o
   0  12   4   194890.17   209486.34   2753.11 o
   2  12   4    69973.66    78125.85   1629.39 o
   4  12   4   203008.64   206743.08   2804.26 o
   6  12   4    11583.51    15993.62    855.90 o
   8  12   4   151373.41   150866.39   2331.39 o
  10  12   4    23823.07    20373.82   1609.35 o
  12  12   4    13960.15    14099.98   1329.46 o
  14  12   4    41045.03    37287.32   2359.17 o
  16  12   4    35742.63    35397.06   2413.98 o
  18  12   4     5866.92     5268.08   2327.54 o
  20  12   4    34495.87    31751.67   3454.64 o
 -21  13   4    10198.03     2550.28   3489.61 o
 -19  13   4      302.84       38.49   2014.27 o
 -17  13   4    35356.77    36759.32   2459.17 o
 -15  13   4     6294.70     6698.51    973.97 o
 -13  13   4    84417.30    86180.73   1974.22 o
 -11  13   4    26946.17    28757.00   1443.18 o
  -9  13   4    13696.89    11656.30    897.06 o
  -7  13   4    18299.40    24226.62   1435.79 o
  -5  13   4   235414.34   234782.28   6583.18 o
  -3  13   4   172810.63   170970.41   2253.85 o
  -1  13   4   144455.31   145772.59   2672.28 o
   1  13   4   145786.83   145315.08   2498.89 o
   3  13   4    21125.71    19203.87    798.73 o
   5  13   4    50398.39    50391.14   1220.01 o
   7  13   4    42416.20    54515.42   3019.83 o
   9  13   4   200447.86   194910.53   4072.96 o
  11  13   4       21.90     5346.79   1761.60 o
  13  13   4    13812.13    18331.36   2195.01 o
  15  13   4     1806.52     1912.19   1971.83 o
  17  13   4     2543.92     5103.64   6652.53 o
  19  13   4        7.62      903.07   2875.01 o
  21  13   4    20831.25    22098.51   3627.95 o
 -20  14   4     9295.44     9566.70   5660.57 o
 -18  14   4    97075.56   107969.31   6233.18 o
 -16  14   4        6.61     1439.66   1697.32 o
 -14  14   4    53638.26    48012.26   1691.29 o
 -12  14   4    17401.65    17159.08   1554.55 o
 -10  14   4    11053.84    12949.44   1111.22 o
  -8  14   4    40949.54    39835.64   1178.09 o
  -6  14   4   771467.63   744952.44  23655.55 o
  -4  14   4   201570.61   194014.30   3112.13 o
  -2  14   4   149156.61   150213.63   2680.94 o
   0  14   4     4955.60     5646.52    672.62 o
   2  14   4    12549.52    11672.63    901.55 o
   4  14   4    17624.31    15255.42    849.67 o
   6  14   4   634369.50   632061.44   7797.49 o
   8  14   4   531887.00   524509.44   8456.80 o
  10  14   4    16911.94    14522.39    848.12 o
  12  14   4    12625.64    14944.13   1233.42 o
  14  14   4      652.55    -1168.65   1972.81 o
  16  14   4    25554.57    26496.43   5664.64 o
  18  14   4    30888.22    32392.52   5892.56 o
  20  14   4   120408.22   111988.22   5524.26 o
 -19  15   4    43489.30    47991.50   3096.58 o
 -17  15   4      264.04     -778.17   1942.86 o
 -15  15   4      121.41      523.97   1868.83 o
 -13  15   4     5466.54     7376.93   1707.60 o
 -11  15   4   222601.66   221247.27   4526.87 o
  -9  15   4    52174.98    54072.56   2482.56 o
  -7  15   4   143278.27   144706.39   5777.74 o
  -5  15   4    12765.95    19430.99   1593.10 o
  -3  15   4     3688.36     4977.71    823.33 o
  -1  15   4     1783.08     3695.05   1165.25 o
   1  15   4   122501.98   122761.00   2979.91 o
   3  15   4   156419.59   157751.27   3398.00 o
   5  15   4    89777.30    86081.58   2543.25 o
   7  15   4    64309.96    77956.30   5133.61 o
   9  15   4    11330.89    10085.30    822.60 o
  11  15   4     4155.18     2871.49   1756.77 o
  13  15   4      140.80    -1919.13   3398.13 o
  15  15   4    53710.04    50624.95   2937.64 o
  17  15   4      149.95    -2805.62   2805.62 o
  19  15   4    22497.45    30720.59   4196.35 o
 -18  16   4     2020.48     3433.19   2100.34 o
 -16  16   4       62.92    -1765.36   2553.89 o
 -14  16   4     9665.85    11195.75   1957.96 o
 -12  16   4    35228.13    45080.27   2174.79 o
 -10  16   4    68197.69    72290.20   2892.87 o
  -8  16   4     3003.51     1313.98    956.36 o
  -6  16   4      858.32     5509.80   1294.98 o
  -4  16   4     1214.01     1900.57    820.84 o
  -2  16   4    38385.09    35960.65   1231.68 o
   0  16   4    15807.51    20411.29   1650.30 o
   2  16   4    80062.27    88113.59   3800.98 o
   4  16   4     3359.09     1953.38   1500.40 o
   6  16   4    13574.29    11630.39   1193.15 o
   8  16   4      278.22     3827.29   1089.93 o
  10  16   4    14523.82    13034.81   1509.23 o
  12  16   4     7692.90     7075.92   1822.16 o
  14  16   4    19898.54    22370.30   2121.25 o
  16  16   4       29.09    -1928.48   1928.48 o
  18  16   4     2669.01     2848.41   3266.40 o
 -17  17   4     4467.10     1469.85   2162.26 o
 -15  17   4      435.75      585.09   3229.03 o
 -13  17   4      493.64    -2469.49   3213.13 o
 -11  17   4    26672.67    27328.96   2144.47 o
  -9  17   4    12888.36    12446.11   2561.12 o
  -7  17   4     6853.63    10701.48   1165.99 o
  -5  17   4     2636.68     5159.65    973.75 o
  -3  17   4     2429.53     3102.62   1591.53 o
  -1  17   4    17422.43    21668.78   1203.08 o
   1  17   4    18375.02    20011.20   1733.70 o
   3  17   4    57666.95    51605.20   3074.62 o
   5  17   4     3922.86     4510.61   2114.17 o
   7  17   4     8464.22    13941.77   3617.07 o
   9  17   4      248.04     2147.32   1245.30 o
  11  17   4    13710.12    14370.37   2122.98 o
  13  17   4     8811.83    12816.79   2705.10 o
  15  17   4     6857.68     8023.32   2804.90 o
  17  17   4        3.24      659.90   3204.86 o
 -16  18   4      700.06     1981.10   2234.70 o
 -14  18   4     6742.50     8075.95   2581.66 o
 -12  18   4      519.12     2288.98   1635.41 o
 -10  18   4     4717.91     1573.18   1880.17 o
  -8  18   4    20138.02    17487.09   1340.87 o
  -6  18   4    55090.45    45627.80   3591.73 o
  -4  18   4    10002.03     9951.30   3036.92 o
  -2  18   4    19641.87    13302.36   1885.92 o
   0  18   4     4062.57     4738.93   1678.29 o
   2  18   4       42.31      943.41   1503.26 o
   4  18   4     6365.24     8127.11   2148.37 o
   6  18   4    16680.13    16630.96   1532.41 o
   8  18   4    29659.73    28561.44   1803.85 o
  10  18   4     4423.68     4779.17   1037.36 o
  12  18   4     4760.91    10824.90   5205.55 o
  14  18   4      134.25    -2984.78   2984.78 o
  16  18   4     4247.05     4392.28   2514.98 o
 -15  19   4      494.20      626.80   2079.88 o
 -13  19   4      769.83    10183.72   2296.56 o
 -11  19   4    14859.77    17681.50   3334.63 o
  -9  19   4      437.06    -2796.98   2796.98 o
  -7  19   4     9117.30     6806.29   1462.44 o
  -5  19   4      691.49      678.04   1677.02 o
  -3  19   4     4227.26     4549.43   1216.27 o
  -1  19   4     2487.67     3273.15   1508.79 o
   1  19   4    10973.99    15727.52   1633.97 o
   3  19   4      338.38     -426.56   1143.98 o
   5  19   4    29269.02    24597.49   1883.10 o
   7  19   4    10475.33    11111.56   1605.05 o
   9  19   4    10919.09    13400.88   2085.68 o
  11  19   4    10245.83     9098.51   2423.96 o
  13  19   4     6204.74     5139.26   2148.04 o
  15  19   4     2378.90     2047.72   2549.63 o
 -14  20   4     2380.18     3964.67   2339.04 o
 -12  20   4    21415.43    24863.81   5093.16 o
 -10  20   4    10075.07     9201.10   4596.53 o
  -8  20   4     6445.12     4912.84   1969.14 o
  -6  20   4     4682.80     3882.71   1725.01 o
  -4  20   4    12608.64    17711.10   2899.30 o
  -2  20   4     1116.08     1923.87   2337.32 o
   0  20   4    27825.18    30177.37   2226.12 o
   2  20   4    29765.26    34007.75   2850.05 o
   4  20   4    13569.61    16796.04   4407.29 o
   6  20   4     5224.18     3438.35   2150.10 o
   8  20   4     6138.60     5061.56   5110.31 o
  10  20   4      620.93     1878.26   2069.69 o
  12  20   4     2403.66     3936.29   4684.99 o
  14  20   4    10086.20    10067.08   2253.44 o
 -13  21   4    15159.15    10749.59   2488.33 o
 -11  21   4       31.74     1029.43   2170.91 o
  -9  21   4        6.51    -2193.66   2193.66 o
  -7  21   4     1918.07     1441.35   1880.41 o
  -5  21   4    64971.61    56914.48   4765.95 o
  -3  21   4    49883.71    47509.29   2697.42 o
  -1  21   4    38484.69    39678.18   2538.07 o
   1  21   4    21188.64    23320.79   3252.69 o
   3  21   4      157.04    -2329.02   2392.23 o
   5  21   4    19436.52    16850.11   2230.40 o
   7  21   4     7623.24     9027.02   3224.38 o
   9  21   4    51967.38    47718.68   7248.38 o
  11  21   4     7238.05     7150.05   2376.24 o
 -10  22   4      174.75     -698.88   2378.97 o
  -8  22   4    16637.57    12324.39   3178.50 o
  -6  22   4       50.78    -1908.07   2857.82 o
  -4  22   4     4344.62     9823.82   6298.53 o
  -2  22   4    11376.52    10052.67   1935.59 o
   0  22   4    64497.47    60541.81   5560.29 o
   2  22   4    20399.38    18538.81   3262.23 o
   4  22   4    11783.46    18569.29   2925.21 o
   6  22   4     5770.47     9407.29   2870.09 o
   8  22   4     1574.50     5296.28   2398.15 o
  10  22   4       33.61    -2531.97   2531.97 o
  -7  23   4     6734.44     -732.88   2219.94 o
  -5  23   4       61.02    -1134.99   2319.04 o
  -3  23   4       55.47    -1665.48   2315.78 o
  -1  23   4    37149.21    46393.52   3033.13 o
   1  23   4     1480.21    18112.37   8136.20 o
   3  23   4    38268.64    38206.35   4081.12 o
   5  23   4      533.27      748.19   1938.93 o
   7  23   4     1532.25     4173.03   2873.96 o
  -4  24   4       28.11     3548.58   3539.53 o
  -2  24   4     2599.38    -2123.19   4618.48 o
   0  24   4    27306.84    21881.95   5054.22 o
   2  24   4    33323.86    37825.93   3205.27 o
 -25   1   5      587.74     -527.43   2559.06 o
 -23   1   5    15785.85    19326.11   2624.24 o
 -21   1   5      201.31     -225.69    964.98 o
 -19   1   5     5915.38     6522.14   1098.62 o
 -17   1   5      783.29     1732.03    857.99 o
 -15   1   5     8612.46    10707.81    698.93 o
 -13   1   5   196574.72   196507.56   2176.24 o
 -11   1   5   257238.53   252071.47   2538.57 o
  -9   1   5    68490.45    61846.81   1192.40 o
  -7   1   5    57337.11    57676.10    784.54 o
   5   1   5   116082.48   113090.30   1275.98 o
   7   1   5      633.63     5016.75    710.77 o
   9   1   5   236184.23   224709.23   5362.82 o
  11   1   5    52183.20    49399.32   1426.42 o
  13   1   5   136864.34   136739.31   2009.93 o
  15   1   5    17402.52    16977.28   1048.91 o
  17   1   5    11602.74    11809.33   1890.55 o
  19   1   5       30.62     1087.96   1576.70 o
  21   1   5    85642.23    71706.97   2886.83 o
  23   1   5       61.75     4932.45   2875.77 o
  25   1   5    29768.03    22008.68  11561.95 o
 -26   2   5     1106.60     2980.61   2870.98 o
 -24   2   5    13553.76    17551.82   2118.39 o
 -22   2   5      343.36     -921.87    921.87 o
 -20   2   5   135562.31   131456.66   2773.98 o
 -18   2   5     3007.77     2637.03    628.37 o
 -16   2   5   107690.30   107432.20   1885.56 o
 -14   2   5     4232.19     6895.99    558.01 o
 -12   2   5    24383.92    22455.81    775.00 o
 -10   2   5   240309.92   248904.09   2944.39 o
  -8   2   5    67067.02    63940.31    924.81 o
  -6   2   5      269.13     3220.77    353.59 o
   4   2   5       82.76     1823.16    466.96 o
   6   2   5      340.65       67.66    473.38 o
   8   2   5   797680.00   793874.75   9044.23 o
  10   2   5   496464.66   497048.72   8657.71 o
  12   2   5      627.69     1989.76    687.66 o
  14   2   5     1375.33     1241.49    621.01 o
  16   2   5     2921.47     3981.68   1646.50 o
  18   2   5    12338.72    14883.78   1839.41 o
  20   2   5    21460.56    21927.52   2028.73 o
  22   2   5    76528.05    69453.48   4551.79 o
  24   2   5      239.91      353.79   3338.91 o
 -25   3   5     3289.32     4049.23   2005.33 o
 -23   3   5     8662.23     9549.02   1449.22 o
 -21   3   5   120995.38   118378.09   2502.87 o
 -19   3   5     4711.70     4113.14   1063.38 o
 -17   3   5    22551.16    23530.21   1161.61 o
 -15   3   5      332.54     -404.09    476.28 o
 -13   3   5    57597.50    56277.19   1366.28 o
 -11   3   5    31632.33    33686.36    801.88 o
  -9   3   5   542180.81   529313.94   5688.94 o
  -7   3   5   102533.34    97834.94   1876.01 o
  -5   3   5     6143.99    10929.19    461.23 o
   3   3   5   871782.13   846688.44  14288.64 o
   5   3   5     1574.93     2770.24    608.10 o
   7   3   5    38560.42    41235.52   1141.95 o
   9   3   5    72138.22    76382.49   1372.66 o
  11   3   5     5994.52     6818.76    608.50 o
  13   3   5    23402.93    23712.68   1116.70 o
  15   3   5    84295.42    81722.04   2496.52 o
  17   3   5    26357.99    26214.42   1278.75 o
  19   3   5    13613.13    16055.94   1592.95 o
  21   3   5     2666.51     4383.15   2430.80 o
  23   3   5      634.94    -2928.36   6050.49 o
 -26   4   5    17066.97    22445.00   3567.93 o
 -24   4   5    37172.67    36130.68   2585.82 o
 -22   4   5    73613.56    73976.02   2594.58 o
 -20   4   5    42450.56    35847.31   1526.59 o
 -18   4   5    38987.16    38331.75   2194.90 o
 -16   4   5    40344.42    38312.39   1218.64 o
 -14   4   5   438300.41   444934.94   6243.01 o
 -12   4   5    92979.12    92768.71   1696.20 o
 -10   4   5  2112937.00  2134960.75  30744.17 o
  -8   4   5   150137.81   140256.88   1767.60 o
  -6   4   5   105639.89   106908.65   3406.22 o
  -4   4   5    16756.20    13875.59    457.77 o
   2   4   5  1553982.50  1525759.75  28028.95 o
   4   4   5   876475.00   806607.69  11068.64 o
   6   4   5     9685.38     8766.01    814.84 o
   8   4   5     6312.06     5748.62    778.61 o
  10   4   5   207714.41   202713.05   2658.26 o
  12   4   5   287014.34   285779.59   4359.27 o
  14   4   5   160537.20   153277.72   3250.43 o
  16   4   5   226539.72   223711.83   7299.17 o
  18   4   5     1234.09     1198.55    964.38 o
  20   4   5        3.56     1944.29   1390.63 o
  22   4   5     6755.29     7582.44   1931.43 o
  24   4   5    36984.23    25848.21   5357.20 o
 -25   5   5      956.94     1878.77   4824.43 o
 -23   5   5     3820.42     3198.70   1487.55 o
 -21   5   5    17882.91    15732.54   1367.42 o
 -19   5   5    50436.70    53662.16   1570.98 o
 -17   5   5      143.00      509.85    723.32 o
 -15   5   5   679986.38   705995.88   8383.96 o
 -13   5   5   177827.23   177524.02   2494.29 o
 -11   5   5    74717.80    76577.93   1380.89 o
  -9   5   5   291911.31   300144.41   3500.31 o
  -7   5   5    83756.69    80190.16   1599.29 o
  -5   5   5    91605.69    92703.77   1498.51 o
  -3   5   5   929602.13   921966.56  10086.02 o
  -1   5   5   894522.31   929392.69  14765.61 o
   1   5   5    91893.88    88297.22   1322.51 o
   3   5   5   803605.69   791193.13   8880.71 o
   5   5   5    40461.06    50206.17   1510.78 o
   7   5   5   466360.75   463729.81   5267.53 o
   9   5   5    28345.32    29622.80    981.37 o
  11   5   5   277666.72   280272.72   5320.88 o
  13   5   5     7141.77     8159.00    906.60 o
  15   5   5    26168.91    24235.09   1801.64 o
  17   5   5    12177.54    13589.28   1077.50 o
  19   5   5    63149.12    53974.56   1857.50 o
  21   5   5     6827.68     6566.05   4697.26 o
  23   5   5    12695.24    22322.89   5093.37 o
 -24   6   5        5.33    -2342.84   2342.84 o
 -22   6   5    11250.14    10744.09   3489.44 o
 -20   6   5     3518.92     3104.54   1571.70 o
 -18   6   5     4067.35     4188.08   1350.63 o
 -16   6   5     4666.05      869.43    965.58 o
 -14   6   5   168310.83   173608.50   2559.05 o
 -12   6   5     4259.80     5661.53    803.52 o
 -10   6   5   253315.17   267627.00   3269.32 o
  -8   6   5    37403.63    37828.61    746.84 o
  -6   6   5     1832.71     4147.34    292.36 o
  -4   6   5    29074.11    30928.91    739.52 o
  -2   6   5   665376.00   663388.69   8768.88 o
   0   6   5   192216.59   182732.73   3636.83 o
   2   6   5    38051.13    37455.97   1035.92 o
   4   6   5      590.34     3094.53    597.36 o
   6   6   5     5696.95     6194.10    761.29 o
   8   6   5    18359.78    17591.74   1099.76 o
  10   6   5   162887.64   160143.08   2520.11 o
  12   6   5   124938.63   128842.16   2523.55 o
  14   6   5    32605.22    30127.63   1972.96 o
  16   6   5      101.72     3915.91   1483.77 o
  18   6   5    19968.77    18078.61   1507.74 o
  20   6   5     1074.27     2547.98   2059.29 o
  22   6   5     8229.09     5235.75   4052.71 o
  24   6   5    21505.12    16064.22   5137.71 o
 -25   7   5     7261.14     -243.90   3718.64 o
 -23   7   5     4416.99     3237.02   2317.83 o
 -21   7   5       10.87    -1275.72   1275.72 o
 -19   7   5    45365.07    40487.00   1655.13 o
 -17   7   5     9336.73     7801.99   1276.49 o
 -15   7   5   315508.63   323251.25   4834.34 o
 -13   7   5    12418.48    11447.93    865.88 o
 -11   7   5    82966.02    83711.15   1516.96 o
  -9   7   5    13400.52    13777.95    635.53 o
  -7   7   5   108102.05   113779.28   1643.52 o
  -5   7   5   169588.66   184903.77   2396.62 o
  -3   7   5   187892.41   187670.36   2080.76 o
  -1   7   5   152180.14   157148.00   3954.15 o
   1   7   5    73477.61    63540.80   1074.89 o
   3   7   5    52575.19    51648.68   1229.94 o
   5   7   5   106203.34   105405.01   2566.90 o
   7   7   5    81146.55    87909.41   1728.80 o
   9   7   5    14070.38    12261.64    832.01 o
  11   7   5    29753.93    28915.85   1187.24 o
  13   7   5    90953.13    88899.19   2654.64 o
  15   7   5     8006.09    11123.53   1076.10 o
  17   7   5    33308.24    31115.15   3860.20 o
  19   7   5     1415.51    -2450.85   3305.87 o
  21   7   5     1920.25     2702.04   2610.40 o
  23   7   5     6290.24    -2256.44   3183.54 o
 -24   8   5     4229.34    12352.11   2912.63 o
 -22   8   5     1170.91    -2537.40   3217.70 o
 -20   8   5    10225.21    12259.50   1374.93 o
 -18   8   5      381.28      -13.56   1123.51 o
 -16   8   5    81503.93    81173.82   1810.64 o
 -14   8   5    66370.64    66943.70   2128.39 o
 -12   8   5     1729.59     3904.00   1123.79 o
 -10   8   5   109172.07   104760.16   2298.65 o
  -8   8   5   297919.75   307327.16   3646.45 o
  -6   8   5     2002.13     2496.15    478.80 o
  -4   8   5   100018.38    95675.62   1189.90 o
  -2   8   5     9869.59    10719.76    532.18 o
   0   8   5    80254.70    82544.04   1219.81 o
   2   8   5    72158.32    69381.58   1846.92 o
   4   8   5  1114875.25  1096272.13  17508.67 o
   6   8   5    93001.11    86084.22   2770.55 o
   8   8   5   101200.21    94542.20   1717.35 o
  10   8   5     1704.31     1298.90    696.70 o
  12   8   5    20702.72    22769.63   1072.79 o
  14   8   5       64.64     2043.31   1492.69 o
  16   8   5   189710.94   167009.86  14269.60 o
  18   8   5    64802.27    68854.48   3290.03 o
  20   8   5    12396.53    15464.78   2956.72 o
  22   8   5       23.37     4083.99   2936.28 o
 -23   9   5        0.00     2306.57   2131.30 o
 -21   9   5       21.12      360.26   2360.57 o
 -19   9   5     8132.41    11397.93   1649.84 o
 -17   9   5    22268.01    22284.50   1239.69 o
 -15   9   5    26451.10    27250.42   1421.82 o
 -13   9   5     3119.19     6272.68   1143.62 o
 -11   9   5      112.79     3156.13    806.44 o
  -9   9   5    13757.79    19992.20   1010.41 o
  -7   9   5    68948.67    71314.20   1361.91 o
  -5   9   5   345030.84   347597.91   4931.78 o
  -3   9   5   430104.28   433884.09   7073.52 o
  -1   9   5   184181.25   200359.36   2288.12 o
   1   9   5     1006.73     1482.74    509.64 o
   3   9   5    56041.28    53544.57   2348.35 o
   5   9   5     9922.26    15371.80    901.24 o
   7   9   5    90063.20    88703.23   1837.86 o
   9   9   5   102912.55    99229.60   1851.15 o
  11   9   5    23796.38    25983.41   1183.73 o
  13   9   5     1484.02     2156.97   1132.63 o
  15   9   5     1631.56      845.83    955.83 o
  17   9   5     2710.14     8483.80   1795.00 o
  19   9   5     3706.47     4201.57   2160.68 o
  21   9   5     9062.29     7495.23   2411.61 o
  23   9   5       13.55     7737.73   3126.53 o
 -24  10   5     1160.15    -5010.76   5010.76 o
 -22  10   5     1687.22      681.21   1838.95 o
 -20  10   5     1440.78     4125.20   2114.78 o
 -18  10   5    10679.27     9083.05   4774.27 o
 -16  10   5      368.25     -108.27   1456.91 o
 -14  10   5      583.11     -262.60   1005.64 o
 -12  10   5      771.69      679.54    902.77 o
 -10  10   5     3323.62     4684.65    817.72 o
  -8  10   5    35122.17    34934.95    970.94 o
  -6  10   5     2221.52     2584.78    786.84 o
  -4  10   5      228.70     2287.97    466.60 o
  -2  10   5     1234.19     1384.14    453.56 o
   0  10   5   180034.20   176404.53   3302.67 o
   2  10   5    71095.48    67564.90   1269.02 o
   4  10   5    34635.93    33043.88   1600.10 o
   6  10   5      505.74     3340.40    940.09 o
   8  10   5      219.42     1521.53   1098.10 o
  10  10   5    32861.77    31468.23   1226.72 o
  12  10   5    50964.29    49254.09   2031.61 o
  14  10   5    82995.55    81857.47   3211.45 o
  16  10   5    13269.06    11731.59   2739.25 o
  18  10   5      871.01    -1862.26   3713.40 o
  20  10   5    11762.85    15687.24   2889.76 o
  22  10   5    10723.55    10525.75   3289.65 o
 -23  11   5      520.64    -1903.05   2484.62 o
 -21  11   5    12290.00    10158.64   2484.70 o
 -19  11   5      197.72    -2066.21   2960.05 o
 -17  11   5     9998.70    10947.55   1019.79 o
 -15  11   5    40634.73    37209.05   1871.66 o
 -13  11   5    82201.58    85220.40   1610.46 o
 -11  11   5   109008.50   123124.53   1989.40 o
  -9  11   5   117974.70   127822.41   2086.59 o
  -7  11   5   147696.78   143480.25   2528.79 o
  -5  11   5    24398.48    22645.73   1106.28 o
  -3  11   5   165473.89   160571.03   2430.43 o
  -1  11   5    23137.90    19585.46    986.85 o
   1  11   5   302065.78   288671.22   4579.14 o
   3  11   5    26336.50    27832.40   1396.61 o
   5  11   5   228315.25   221918.27   3212.69 o
   7  11   5     1565.48     2242.49    902.14 o
   9  11   5    10380.30    10014.36    704.01 o
  11  11   5     1358.63     2109.38    650.72 o
  13  11   5   125678.88   134552.14  10012.66 o
  15  11   5     4507.27     5764.61   1963.83 o
  17  11   5    57226.98    55218.44   4651.01 o
  19  11   5     6933.04     7296.13   2530.42 o
  21  11   5      341.53     -418.97   2714.40 o
 -22  12   5      117.50      482.39   2199.41 o
 -20  12   5      770.67     6464.40   2395.76 o
 -18  12   5    35889.47    35383.87   2696.35 o
 -16  12   5    49809.07    47343.99   1477.61 o
 -14  12   5    21363.60    20193.34   1082.28 o
 -12  12   5    80423.13    85827.06   1803.27 o
 -10  12   5    30039.60    27745.72   1503.19 o
  -8  12   5    27047.54    25566.73   1201.18 o
  -6  12   5    82313.24    76962.34   2651.08 o
  -4  12   5   329785.53   318888.94   6929.79 o
  -2  12   5     9074.06     7985.55    946.07 o
   0  12   5      720.30     2783.35   1134.36 o
   2  12   5    28576.61    27726.37   1340.16 o
   4  12   5     1182.65      461.52    649.34 o
   6  12   5    49437.66    46552.89   1644.47 o
   8  12   5   136821.81   138610.53   2524.28 o
  10  12   5     2257.74     3647.36   1081.03 o
  12  12   5       44.57     1431.61   3129.20 o
  14  12   5    26685.42    21958.95   3955.05 o
  16  12   5     1441.54     6326.72   2259.89 o
  18  12   5      110.27    -2392.16   2392.16 o
  20  12   5    17769.33    28405.31   4313.24 o
 -21  13   5     2237.15      890.99   2033.04 o
 -19  13   5    92892.19    88377.30   3674.14 o
 -17  13   5    60734.61    63461.14   2413.73 o
 -15  13   5    43790.00    40646.87   2695.38 o
 -13  13   5      404.00      574.01   1110.04 o
 -11  13   5     2872.46      936.23    777.66 o
  -9  13   5    36870.57    40733.16   1319.24 o
  -7  13   5   319118.38   314091.31   5861.05 o
  -5  13   5   876951.31   888109.50  24941.50 o
  -3  13   5     4544.33     5728.66    917.73 o
  -1  13   5    61605.35    62582.67   1566.77 o
   1  13   5      158.18     3381.27    822.69 o
   3  13   5    88345.91    85846.92   2424.50 o
   5  13   5    25282.78    23923.85   1253.96 o
   7  13   5   694552.13   700431.81   8653.79 o
   9  13   5    65104.75    59364.38   1573.49 o
  11  13   5    33820.03    29751.21   1112.24 o
  13  13   5      130.52    -1325.25   1325.25 o
  15  13   5    15408.85    15467.34   2423.93 o
  17  13   5    12115.98    10721.82   3019.38 o
  19  13   5    64619.93    60252.70   6193.03 o
  21  13   5    39364.72    36890.81   6999.54 o
 -20  14   5    34604.00    40309.00   5832.39 o
 -18  14   5     2379.35    10241.16   2921.37 o
 -16  14   5    40052.28    39330.41   1947.79 o
 -14  14   5      964.49     3264.09   1628.86 o
 -12  14   5      734.44     3062.07    919.16 o
 -10  14   5     9661.21     9358.35   1234.75 o
  -8  14   5   102589.03   104272.15   3752.71 o
  -6  14   5    13119.37    39752.64   4736.31 o
  -4  14   5   163242.08   169779.63   3966.94 o
  -2  14   5      161.84     2683.27    636.10 o
   0  14   5      275.65     7439.12    866.31 o
   2  14   5    74610.81    77379.95   2738.21 o
   4  14   5    23985.25    21127.61    943.28 o
   6  14   5    69163.84    84665.82   4162.23 o
   8  14   5    46136.64    59110.56   3311.35 o
  10  14   5     7605.23     9195.24    794.06 o
  12  14   5    22548.87    21012.11   1987.11 o
  14  14   5       22.70      891.13   2337.45 o
  16  14   5      113.05     4618.59   7937.23 o
  18  14   5     6999.00     7918.97   3185.37 o
  20  14   5     3508.59     8185.23   3521.52 o
 -19  15   5    47098.09    41254.25  10805.91 o
 -17  15   5    37881.86    37118.89   2518.76 o
 -15  15   5    32686.02    28067.01   1990.45 o
 -13  15   5     2856.38     4792.13   1100.58 o
 -11  15   5     2769.87    11816.47   1788.01 o
  -9  15   5       17.40     1840.26    971.36 o
  -7  15   5   224412.42   208767.63   6792.83 o
  -5  15   5   376721.88   363128.28  11158.93 o
  -3  15   5     4777.93     4523.86    718.76 o
  -1  15   5    10638.00    13142.49   1774.08 o
   1  15   5     7830.14    13827.95   1939.10 o
   3  15   5     7449.14    10551.47   1187.52 o
   5  15   5    46841.57    43225.27   1301.34 o
   7  15   5   188698.30   183653.98   5490.56 o
   9  15   5      180.97      465.49    693.13 o
  11  15   5     5075.12     4667.72   1150.33 o
  13  15   5     1015.69     2670.99   1766.99 o
  15  15   5     3706.21     6257.15   3424.65 o
  17  15   5     2619.89     1873.72   2660.11 o
  19  15   5    32263.54    27350.27   3666.94 o
 -18  16   5     8243.04     4392.59   2251.18 o
 -16  16   5       15.55    -2006.53   2006.53 o
 -14  16   5     9901.57     6697.64   2913.54 o
 -12  16   5    20192.15    20746.08   1455.57 o
 -10  16   5   127234.83   129742.23   2875.27 o
  -8  16   5    19101.90    15710.42   1011.34 o
  -6  16   5    87350.21    80283.18   3498.18 o
  -4  16   5     6198.48     4795.77    768.75 o
  -2  16   5    45342.58    45079.22   2580.69 o
   0  16   5     6613.05     6286.06   1618.63 o
   2  16   5    65157.00    62613.11   2025.30 o
   4  16   5       34.49     -598.78   1030.23 o
   6  16   5   100249.47    96896.54   4319.04 o
   8  16   5     7249.67     6701.01   1221.54 o
  10  16   5     6341.87     8029.59   1532.00 o
  12  16   5    54523.77    52251.54   3186.51 o
  14  16   5        3.73    -2602.22   2602.22 o
  16  16   5     3221.90    -4015.22   4807.56 o
  18  16   5    11372.77     3196.43   2501.91 o
 -17  17   5     5430.59     7675.00   3126.93 o
 -15  17   5     1950.66     3684.36   2902.56 o
 -13  17   5    11138.07    13711.19   1981.69 o
 -11  17   5    15614.30    16865.06   2200.78 o
  -9  17   5     6840.06     7713.37   1220.80 o
  -7  17   5    26779.98    22987.94   1353.48 o
  -5  17   5    36380.38    33295.59   2427.64 o
  -3  17   5     2297.96     2181.10    943.30 o
  -1  17   5    69312.47    71235.02   2958.74 o
   1  17   5    33583.07    35707.22   1673.64 o
   3  17   5    12659.64    12192.82   2517.86 o
   5  17   5    24405.69    24364.50   3290.85 o
   7  17   5    65431.30    67631.63   4346.36 o
   9  17   5    47158.96    42643.15   3073.36 o
  11  17   5    35478.36    41817.50   2732.25 o
  13  17   5    59240.75    56767.14   3004.31 o
  15  17   5     1029.99     2424.56   2537.44 o
  17  17   5      214.12     -592.51   2141.12 o
 -16  18   5      188.39     2060.61   2797.51 o
 -14  18   5    11261.70    15774.55   2228.91 o
 -12  18   5    13778.22    11913.14   2415.84 o
 -10  18   5     4558.16     3701.56   1942.28 o
  -8  18   5    15855.99    12957.40   1334.85 o
  -6  18   5     4761.71    11895.70   1651.33 o
  -4  18   5       41.99      603.92   1566.15 o
  -2  18   5    24956.07    26208.32   2005.06 o
   0  18   5    80771.04    82778.05   3141.31 o
   2  18   5    11044.35     8875.81   1806.92 o
   4  18   5     2599.30     3469.52   1547.80 o
   6  18   5     6927.63     6956.34   1786.19 o
   8  18   5     1150.64     3950.64   1521.21 o
  10  18   5     3614.94       31.15   1972.57 o
  12  18   5    23184.45    27416.33   3809.37 o
  14  18   5     6804.24     4854.76   2312.71 o
  16  18   5     1306.49     5522.54   5296.90 o
 -15  19   5     3426.43     5025.05   2638.58 o
 -13  19   5    17407.48    21226.67   2477.25 o
 -11  19   5    11355.01    18637.76   2043.56 o
  -9  19   5      310.05     2639.58   1758.07 o
  -7  19   5     2659.08     2649.21   1317.14 o
  -5  19   5      455.86     -714.96   2230.14 o
  -3  19   5     7333.67     7866.30   2594.89 o
  -1  19   5     8659.42    11993.51   1509.11 o
   1  19   5    38466.11    35689.11   2508.98 o
   3  19   5    22289.51    19028.24   1630.00 o
   5  19   5     9405.84     9317.43   1633.88 o
   7  19   5     1972.17     2793.34   2120.94 o
   9  19   5    15458.14    15015.22   1399.80 o
  11  19   5      122.24     1396.18   5799.82 o
  13  19   5     3736.72     5809.97   4743.55 o
  15  19   5    10806.35    12487.91   2775.64 o
 -14  20   5     2122.82    -2239.80   2239.80 o
 -12  20   5     1475.14    -1034.62   2102.83 o
 -10  20   5       90.15    -1425.20   2393.31 o
  -8  20   5    35489.57    32813.71   2430.17 o
  -6  20   5     5521.12     8654.22   2018.94 o
  -4  20   5    37374.53    34228.61   2746.24 o
  -2  20   5      252.28    -1316.31   1316.31 o
   0  20   5     2283.27     3697.73   1483.19 o
   2  20   5     2177.07     2274.20   1608.72 o
   4  20   5    21056.96    23589.42   1953.11 o
   6  20   5    46581.81    46598.41   2757.44 o
   8  20   5     5360.42     8011.77   2007.05 o
  10  20   5     2981.95     4454.15   4585.60 o
  12  20   5     6651.46     5694.48   2431.92 o
 -13  21   5     1614.29     4153.69   1999.90 o
 -11  21   5      532.48     -884.41   2081.09 o
  -9  21   5     6143.11    13645.75   2174.26 o
  -7  21   5      513.54     1035.10   2004.19 o
  -5  21   5     2922.54     3847.91   1742.75 o
  -3  21   5      122.84    -2853.27   4977.29 o
  -1  21   5     2215.52     3382.71   1824.93 o
   1  21   5      498.54     1158.60   1953.81 o
   3  21   5     1332.79     -626.49   1862.78 o
   5  21   5     4164.07    -1066.54   1754.44 o
   7  21   5     3060.47     6771.91   1949.92 o
   9  21   5     2942.02     8192.57   5535.67 o
  11  21   5      290.83    -1551.63   2423.09 o
 -10  22   5     9082.66     9458.29   2428.98 o
  -8  22   5     7071.65     8523.73   5314.72 o
  -6  22   5      854.13    -1376.56   2066.53 o
  -4  22   5    22265.29    26869.07   2544.57 o
  -2  22   5    17717.51    19755.64   3358.01 o
   0  22   5    51039.72    53264.83   3005.78 o
   2  22   5     7256.43     8371.93   2813.30 o
   4  22   5      520.18     2368.86   2011.29 o
   6  22   5     5809.26     3714.99   3613.16 o
   8  22   5     3744.34     2719.74   2435.91 o
  10  22   5     3263.01     1982.25   2525.85 o
  -7  23   5     4484.58     1816.21   3151.36 o
  -5  23   5      366.46     4322.43   2613.33 o
  -3  23   5      774.18     3502.91   2564.16 o
  -1  23   5    35310.69    39454.48   4015.37 o
   1  23   5    93900.70    91101.77   3726.69 o
   3  23   5     1847.98    11096.62   2568.17 o
   5  23   5     8271.56     7074.96   2524.18 o
   7  23   5      685.59     3532.28   5332.35 o
  -4  24   5      822.63    -1938.31   5110.91 o
  -2  24   5    12068.33     2127.88   6286.10 o
   0  24   5       87.20    -2437.36   2437.36 o
   2  24   5    42258.59    30985.56   4995.61 o
 -26   0   6     4075.04     5075.78   3805.01 o
 -24   0   6    28579.91    30065.08   2612.76 o
 -22   0   6    39122.71    37763.13   3483.32 o
 -20   0   6     2370.90     2053.61   2860.90 o
 -18   0   6    70477.91    73125.28   1871.07 o
 -16   0   6   157188.92   164309.19   2885.75 o
 -14   0   6    84593.20    87625.76   1826.63 o
 -12   0   6   196858.20   184923.75   2874.21 o
 -10   0   6   237665.16   232570.91   5612.39 o
  -8   0   6   777241.44   809719.44  10858.30 o
  -6   0   6    77276.30    85971.39   1390.20 o
   4   0   6   232307.56   236054.05   3227.40 o
   6   0   6    73063.84    86917.64   1908.62 o
   8   0   6  1036361.56  1018246.63  27817.73 o
  10   0   6   196995.06   219893.05  10474.14 o
  12   0   6   256323.73   269483.50   4845.62 o
  14   0   6    20871.41    18325.65   1356.31 o
  16   0   6     1442.53     2095.45   1113.27 o
  18   0   6    36581.99    38984.84   2104.70 o
  20   0   6   116613.50    97203.77   8211.49 o
  22   0   6    77699.77    66126.02   7606.71 o
  24   0   6    28691.15    45213.02   5257.53 o
 -25   1   6       87.77     1772.15   1801.14 o
 -23   1   6      664.69      -78.74   1432.67 o
 -21   1   6    10185.24    11025.04    881.86 o
 -19   1   6       64.07      882.81    891.02 o
 -17   1   6   128234.73   129204.59   1798.90 o
 -15   1   6    62293.62    63728.04   1119.49 o
 -13   1   6     4495.38     4494.04    482.83 o
 -11   1   6     2951.73     4529.44    371.05 o
  -9   1   6    43957.23    45311.95    834.69 o
  -7   1   6    38878.87    42046.77    638.42 o
  -5   1   6   562676.19   548272.69   4727.48 o
   3   1   6    20833.39    19350.05    424.79 o
   5   1   6     1516.19      487.34    411.26 o
   7   1   6   286123.84   272167.84   3135.62 o
   9   1   6   780854.38   772502.88   7778.50 o
  11   1   6    58772.72    54495.55   1241.39 o
  13   1   6    38506.20    35117.07   1136.97 o
  15   1   6    17162.64    17336.44   1468.70 o
  17   1   6     6254.64     5481.98   1058.65 o
  19   1   6    12240.67    10239.37   1460.19 o
  21   1   6    52866.63    46249.80   2700.05 o
  23   1   6    10947.75     8500.64   8542.57 o
 -26   2   6    10557.18    10419.32   3197.10 o
 -24   2   6     5203.04     3255.73   1802.00 o
 -22   2   6     8485.00     8870.70   1052.99 o
 -20   2   6     8943.21     9284.47    931.24 o
 -18   2   6    10094.81    10951.08    929.30 o
 -16   2   6    19425.38    20471.64    859.51 o
 -14   2   6    94899.13    95611.16   1373.62 o
 -12   2   6   117395.99   115972.68   1464.57 o
 -10   2   6     2782.88     3640.62    376.00 o
  -8   2   6    39768.01    43620.07    935.61 o
  -6   2   6    26253.27    26899.43    498.91 o
   4   2   6    46420.78    46831.88    755.41 o
   6   2   6    52267.61    54831.53    747.82 o
   8   2   6   290376.94   298389.50   3194.01 o
  10   2   6    36368.20    41653.39   1094.98 o
  12   2   6   164595.75   166034.53   3896.83 o
  14   2   6     8503.91     7324.65    849.08 o
  16   2   6     8199.29     7680.99    942.83 o
  18   2   6    35034.78    37064.41   1755.40 o
  20   2   6    30989.60    31279.68   2354.30 o
  22   2   6    40696.47    43856.53   7847.26 o
  24   2   6     9953.11     6867.11   3144.61 o
 -25   3   6      723.06     -816.16   2912.74 o
 -23   3   6   107663.64   108050.23   3247.74 o
 -21   3   6      344.84     3894.18   1267.08 o
 -19   3   6     6741.32     5546.63    727.81 o
 -17   3   6    75240.01    77697.59   1589.14 o
 -15   3   6    26563.97    27607.60    809.13 o
 -13   3   6   137489.22   145317.02   2023.41 o
 -11   3   6   451222.69   463424.22   4355.72 o
  -9   3   6   453035.41   470678.47   8904.52 o
  -7   3   6     8106.26    10710.65    555.38 o
  -5   3   6   284890.41   263600.44   2484.77 o
   3   3   6   531539.63   501739.69   4972.11 o
   5   3   6    19761.40    24874.78    663.94 o
   7   3   6   150813.31   145421.36   2800.63 o
   9   3   6   318853.50   322000.63   3722.29 o
  11   3   6     9428.03     9756.09    728.42 o
  13   3   6    35940.39    34726.63   1411.68 o
  15   3   6    69689.02    71985.70   1792.93 o
  17   3   6    34771.72    36711.08   1518.31 o
  19   3   6     9130.06    15601.40   2359.66 o
  21   3   6    23445.92    25030.72   3131.43 o
  23   3   6       25.55    -1235.34   3517.36 o
 -26   4   6       46.32    -2489.39   2891.65 o
 -24   4   6      433.49     2936.14   2106.62 o
 -22   4   6    69058.30    69787.63   2236.95 o
 -20   4   6      604.11     2207.88    772.32 o
 -18   4   6    44401.46    48857.73   1877.06 o
 -16   4   6    38222.98    39645.79   1050.86 o
 -14   4   6    82042.03    80310.48   1339.51 o
 -12   4   6    20077.62    18383.65    805.82 o
 -10   4   6   422917.66   439107.06   4994.78 o
  -8   4   6    68365.94    72462.65   1117.12 o
  -6   4   6   266095.28   260868.47   3855.32 o
  -4   4   6     9618.08    12918.89    314.72 o
  -2   4   6   358509.28   380672.84   5241.34 o
   0   4   6     2413.30     1256.64    336.55 o
   2   4   6    93857.05    85466.65   1364.91 o
   4   4   6   264965.75   278210.00   3870.16 o
   6   4   6   263655.50   251152.44   3159.45 o
   8   4   6   153686.70   160118.45   2907.34 o
  10   4   6    53781.34    55543.36   1872.28 o
  12   4   6     4758.95     5442.92    805.97 o
  14   4   6     1783.74     2513.83    894.96 o
  16   4   6    22966.85    22355.38   1278.28 o
  18   4   6    27769.38    26444.51   1525.38 o
  20   4   6    28032.71    23400.18   4654.38 o
  22   4   6      357.34     4809.51   1863.37 o
  24   4   6        0.18    -1664.45   3927.03 o
 -25   5   6     2290.31     2220.47   2156.48 o
 -23   5   6   104257.02   103223.16   4237.83 o
 -21   5   6    30286.43    31540.25   4009.53 o
 -19   5   6     1341.27     -882.55    882.55 o
 -17   5   6      943.24      -98.64   1298.79 o
 -15   5   6   431085.22   443766.91   7267.37 o
 -13   5   6   298714.56   311519.88   5678.41 o
 -11   5   6   379344.50   380679.47   4353.65 o
  -9   5   6   421962.91   424425.47   4971.24 o
  -7   5   6      339.49     1932.90    316.67 o
  -5   5   6    18994.72    23684.46    565.17 o
  -3   5   6   440308.84   413528.31   4135.52 o
  -1   5   6   934590.25   931408.25  14262.34 o
   1   5   6   152826.92   148148.47   2459.53 o
   3   5   6   836141.44   778914.50  21645.17 o
   5   5   6     2908.57     2974.39    680.40 o
   7   5   6    23504.93    25136.88    876.34 o
   9   5   6   143161.25   129315.96   2601.57 o
  11   5   6   462096.56   474022.72   5693.41 o
  13   5   6     8220.65     6914.07    703.13 o
  15   5   6   186872.77   182552.97   2762.38 o
  17   5   6    35410.45    30670.68   1630.26 o
  19   5   6       32.40     1539.49   1300.04 o
  21   5   6     6687.44     7863.97   2931.08 o
  23   5   6    36160.73    40450.04   4542.63 o
 -24   6   6     3746.48     4197.81   3113.23 o
 -22   6   6    19791.60    14495.83   1614.59 o
 -20   6   6     8377.24     8695.99   1629.07 o
 -18   6   6    81527.44    88091.21   1931.71 o
 -16   6   6   126338.49   124245.34   2900.70 o
 -14   6   6   229018.28   231705.95   6823.81 o
 -12   6   6     1134.35     3837.40    521.49 o
 -10   6   6   171810.78   177820.48   3161.06 o
  -8   6   6   142935.22   153162.28   2507.75 o
  -6   6   6   209035.59   217247.94   4078.16 o
  -4   6   6     1259.58     3707.96    921.02 o
  -2   6   6   586954.81   619054.31   8241.00 o
   0   6   6    14942.05    15778.55    870.73 o
   2   6   6     3057.14     5245.22    676.82 o
   4   6   6   283752.50   309723.47   4049.44 o
   6   6   6    39200.66    47359.83   1732.19 o
   8   6   6   130031.63   137280.00   2168.21 o
  10   6   6    25394.03    25851.99   1003.71 o
  12   6   6      613.80     3059.74   1681.55 o
  14   6   6     5368.27     7059.37   1552.00 o
  16   6   6    34120.94    31336.37   2432.36 o
  18   6   6     4457.08     6605.97   2190.04 o
  20   6   6    24016.65    20129.13   1812.19 o
  22   6   6     5538.65     6394.92   5756.98 o
 -25   7   6     5244.29      243.27   2354.02 o
 -23   7   6     6437.52     5252.41   1558.28 o
 -21   7   6    24170.65    26340.27   1684.90 o
 -19   7   6       86.52     2104.66    934.85 o
 -17   7   6    37558.49    33938.17   1617.88 o
 -15   7   6     1651.38      281.20    968.98 o
 -13   7   6    43070.95    42200.29   1410.63 o
 -11   7   6   165681.56   163035.13   2995.84 o
  -9   7   6   439760.19   451299.22   5329.35 o
  -7   7   6    85118.77    83995.95   2043.80 o
  -5   7   6   127287.98   127909.00   1924.84 o
  -3   7   6    71174.91    77457.01   1384.99 o
  -1   7   6   217116.08   226874.73   3389.08 o
   1   7   6    54579.43    50205.20   1165.00 o
   3   7   6   968521.38   956375.31  11062.25 o
   5   7   6   435959.91   424211.31   6914.61 o
   7   7   6    50282.04    48836.18   1263.91 o
   9   7   6       67.16     4342.50    891.98 o
  11   7   6    69027.17    66224.85   2120.65 o
  13   7   6     7027.55     5086.82    783.39 o
  15   7   6    77104.73    76137.29   4984.42 o
  17   7   6   106086.60    93830.88   8631.90 o
  19   7   6    23429.83    20072.44   2571.76 o
  21   7   6     6844.46     5780.79   6454.66 o
  23   7   6    14225.21    14036.65   3844.58 o
 -24   8   6     3167.31    -2355.72   2355.72 o
 -22   8   6     9797.41    14151.98   2964.17 o
 -20   8   6     1835.59     1180.71   1108.05 o
 -18   8   6    40674.63    42075.64   1784.44 o
 -16   8   6     7695.45     7259.82    891.67 o
 -14   8   6    43485.11    44345.30   1436.06 o
 -12   8   6    84318.31    87197.78   1416.76 o
 -10   8   6    82409.92    85171.58   1878.45 o
  -8   8   6   261590.23   267086.53   3239.03 o
  -6   8   6    39697.72    47198.66   1112.97 o
  -4   8   6    79824.07    78073.52   1459.99 o
  -2   8   6    61052.90    62717.79   1275.01 o
   0   8   6   292771.31   296204.50   4546.90 o
   2   8   6    43958.61    51307.35   1396.88 o
   4   8   6   293711.84   303512.75   3812.42 o
   6   8   6   115906.92   120404.91   1992.65 o
   8   8   6    22559.74    20946.11    866.01 o
  10   8   6    12156.47    15296.26   1057.03 o
  12   8   6    29231.27    29920.42   1167.97 o
  14   8   6     6968.07     8282.60   1243.84 o
  16   8   6    52855.63    49297.58   5895.29 o
  18   8   6    29489.81    27135.46   5380.37 o
  20   8   6      349.13     6634.60   2732.34 o
  22   8   6     2734.37     1338.94   2862.50 o
 -23   9   6     5955.45     5308.49   1686.89 o
 -21   9   6    37061.39    34440.59   2355.70 o
 -19   9   6    13474.23    13542.91   3818.53 o
 -17   9   6      160.50       13.25   1111.30 o
 -15   9   6     5075.03     6920.21    773.06 o
 -13   9   6   125689.48   122596.40   1832.76 o
 -11   9   6      332.89     -161.67    665.86 o
  -9   9   6   350375.03   354892.34   4186.13 o
  -7   9   6   135140.27   142962.39   3387.40 o
  -5   9   6     3634.09     8762.53    589.90 o
  -3   9   6    46023.39    51728.53   2073.31 o
  -1   9   6    63809.39    58850.10   1289.13 o
   1   9   6   232530.02   234022.67   4352.31 o
   3   9   6   449824.72   430582.09   8977.21 o
   5   9   6   333625.16   331245.72   4927.03 o
   7   9   6    45570.54    44368.36   1183.05 o
   9   9   6    34724.60    34211.56   1094.94 o
  11   9   6    17189.72    16491.72    929.16 o
  13   9   6   125965.73   123195.95   3873.56 o
  15   9   6    20341.43    17490.14   1747.90 o
  17   9   6   118027.29   124213.74   4270.78 o
  19   9   6    20122.06    25750.58   7354.11 o
  21   9   6      477.62     1016.33   2586.12 o
 -24  10   6    12158.73    11863.53   4469.71 o
 -22  10   6      435.31     4700.37   2572.39 o
 -20  10   6    16439.58    13332.91   3007.65 o
 -18  10   6    18093.81    19247.15   1424.44 o
 -16  10   6    89785.17    92791.20   2127.52 o
 -14  10   6       28.54     2401.70    756.96 o
 -12  10   6   118745.51   121616.45   1850.46 o
 -10  10   6     9112.63    11656.10    998.36 o
  -8  10   6    71861.28    70048.16   1659.34 o
  -6  10   6    49482.42    46211.20   1741.13 o
  -4  10   6   116962.53   114311.41   2040.96 o
  -2  10   6     1865.54     3978.10    438.93 o
   0  10   6   146528.34   153559.91   2570.03 o
   2  10   6    64841.42    62735.38   1679.34 o
   4  10   6    46396.62    45710.15   1221.37 o
   6  10   6    93148.20    91012.55   1807.61 o
   8  10   6    18157.93    18254.89   1176.76 o
  10  10   6     2532.54      170.19    971.45 o
  12  10   6    89278.52    90120.56   3008.46 o
  14  10   6    70779.75    69933.88   3986.28 o
  16  10   6       13.58    -1596.82   2456.64 o
  18  10   6    22056.64    27929.85   3026.16 o
  20  10   6     9218.85     9172.77   2903.28 o
  22  10   6        8.34     -403.60   4685.17 o
 -23  11   6       14.42    -2540.61   2540.61 o
 -21  11   6     2643.99     2379.09   2029.29 o
 -19  11   6     4570.26     4110.24   2154.50 o
 -17  11   6     3195.64     2064.14    886.31 o
 -15  11   6       12.01     1335.17   1083.67 o
 -13  11   6    42842.78    47302.44   1942.51 o
 -11  11   6   154865.55   158542.78   2305.76 o
  -9  11   6       98.55     1426.83    595.38 o
  -7  11   6     5024.20     6835.37    540.73 o
  -5  11   6    46095.53    44971.49   1461.20 o
  -3  11   6     7991.92     9780.57    659.21 o
  -1  11   6    40758.96    41669.21    950.17 o
   1  11   6   651496.50   653157.94   7260.34 o
   3  11   6   101686.05   101583.30   1717.64 o
   5  11   6     3710.16     6436.10   1163.89 o
   7  11   6    80467.13    82861.49   2014.01 o
   9  11   6    16676.85    15233.58    880.69 o
  11  11   6      260.93      268.56   1731.19 o
  13  11   6   216453.41   208648.77  11258.69 o
  15  11   6    23564.93    20670.20   2414.27 o
  17  11   6    13037.81    16899.97   4656.59 o
  19  11   6     2348.26     3624.13   2434.52 o
  21  11   6     6083.59     2317.31   5700.18 o
 -22  12   6    19703.57    22565.55   3816.25 o
 -20  12   6      177.21     -191.08   2703.55 o
 -18  12   6    54555.20    46992.89   2527.24 o
 -16  12   6     9483.27     6810.93    992.28 o
 -14  12   6      677.26     -301.84    797.22 o
 -12  12   6   112311.16   108434.63   3124.74 o
 -10  12   6     9288.86    12334.30    835.98 o
  -8  12   6    82474.93    85517.70   1590.30 o
  -6  12   6   117711.71   115819.32   3006.07 o
  -4  12   6    31152.68    34359.84   1156.32 o
  -2  12   6      134.76     1884.25    544.42 o
   0  12   6   219613.69   215404.22   3023.02 o
   2  12   6     2507.17     3172.83    863.22 o
   4  12   6   154156.13   156046.89   2332.20 o
   6  12   6     1787.36     2746.93   1053.58 o
   8  12   6    88921.08    83783.86   1707.10 o
  10  12   6      815.46     -826.78    826.78 o
  12  12   6    22236.34    21212.93   1294.43 o
  14  12   6     6697.99     8702.62   1785.99 o
  16  12   6    24219.46    24581.88   2772.85 o
  18  12   6     8312.03     4109.43   2560.61 o
  20  12   6     4403.25     5098.72   3016.94 o
 -21  13   6     7774.14     9182.17   2360.81 o
 -19  13   6      112.30     4538.36   2255.99 o
 -17  13   6    65013.60    63684.55   3463.77 o
 -15  13   6     6963.08     9018.20   1304.44 o
 -13  13   6     1620.59      899.40    816.26 o
 -11  13   6    27078.99    28036.45   1232.76 o
  -9  13   6     4670.00     3607.10    887.61 o
  -7  13   6     9246.03    19222.06   1783.23 o
  -5  13   6   167711.97   183343.02   7439.50 o
  -3  13   6    36528.72    35582.28    914.92 o
  -1  13   6     1762.59     5160.74    789.17 o
   1  13   6    23406.42    27550.15   1813.03 o
   3  13   6    17000.39    15776.61    873.09 o
   5  13   6     1526.19     2064.37   1125.35 o
   7  13   6   106909.66   120328.20   3585.97 o
   9  13   6    75702.47    70365.84   2405.65 o
  11  13   6     2051.67     2840.97    981.21 o
  13  13   6     6521.25     9756.75   1778.29 o
  15  13   6      389.14    -1795.89   1795.89 o
  17  13   6    11178.73     6924.58   2391.04 o
  19  13   6       74.69     4959.94   3090.06 o
 -20  14   6    42609.77    38443.77   2925.08 o
 -18  14   6   197150.88   192669.95   8348.31 o
 -16  14   6      113.10       30.71   1677.08 o
 -14  14   6    35142.06    38119.98   1732.55 o
 -12  14   6     8438.52    10337.05   1698.47 o
 -10  14   6    54498.63    56279.34   2051.95 o
  -8  14   6    21435.32    18897.46   1474.23 o
  -6  14   6   759647.25   732571.13  16881.38 o
  -4  14   6   122527.55   119818.10   4408.30 o
  -2  14   6    95486.59    94274.92   2248.24 o
   0  14   6    63875.73    62866.59   1927.45 o
   2  14   6    49391.50    52443.19   1238.95 o
   4  14   6      597.79      628.36    970.98 o
   6  14   6   360654.03   355939.19   6151.39 o
   8  14   6   115450.49   121440.08   4953.06 o
  10  14   6    41576.09    37352.41   1336.70 o
  12  14   6    48787.94    55343.18   3261.25 o
  14  14   6    42879.89    43603.59   4446.26 o
  16  14   6     9987.35     -925.60   3352.83 o
  18  14   6    25038.11    32257.79   9194.45 o
  20  14   6    26815.41    38433.88   7607.08 o
 -19  15   6    32362.90    34318.80   2886.51 o
 -17  15   6     1788.76     -331.92   1926.85 o
 -15  15   6      575.32     3500.65   1327.16 o
 -13  15   6     7135.58    12417.04   1479.48 o
 -11  15   6    41248.52    39635.20   1586.93 o
  -9  15   6      288.70      465.86    811.84 o
  -7  15   6   169951.36   169002.30   4246.80 o
  -5  15   6     7115.36    10234.44   1854.29 o
  -3  15   6      267.76     1273.48    657.99 o
  -1  15   6   109082.92   104717.63   3271.31 o
   1  15   6     1131.45     3426.15    894.75 o
   3  15   6    10690.03     9277.42   1184.65 o
   5  15   6    63339.79    58704.61   1760.79 o
   7  15   6     7141.57     8618.95   1878.71 o
   9  15   6    22490.21    23790.44   1140.26 o
  11  15   6    11244.34    11534.35    908.48 o
  13  15   6    34024.47    38114.11   6427.18 o
  15  15   6       79.00    -1431.88   2436.47 o
  17  15   6     2666.04     1959.79   2584.06 o
  19  15   6     2668.56     3882.65   5002.50 o
 -18  16   6     3490.31     7316.58   3132.99 o
 -16  16   6     1420.18    -2552.44   3117.23 o
 -14  16   6    20498.93    22892.22   3444.56 o
 -12  16   6    30211.02    29357.50   3598.18 o
 -10  16   6    26544.24    25217.51   1546.42 o
  -8  16   6    21783.69    19643.38   1063.72 o
  -6  16   6      250.05     2672.36   1042.56 o
  -4  16   6     3098.81     1589.13    998.49 o
  -2  16   6    18337.68    19881.08   1335.75 o
   0  16   6    95502.45    98615.41   2866.24 o
   2  16   6     3337.71     3273.14    932.57 o
   4  16   6    21994.15    20311.95   1249.45 o
   6  16   6        9.84    -1030.80   1281.88 o
   8  16   6    30321.11    26387.82   2235.37 o
  10  16   6       46.45     1856.58   1053.29 o
  12  16   6    46677.00    46918.43   2856.70 o
  14  16   6      294.81      594.73   1900.00 o
  16  16   6    10809.83     5770.22   3188.62 o
  18  16   6     1837.48    -6591.11   7056.34 o
 -17  17   6      197.63    -2212.68   2212.68 o
 -15  17   6    13198.08    21565.11   2688.65 o
 -13  17   6    44399.29    46101.82   2708.20 o
 -11  17   6      683.80    -1692.35   1692.35 o
  -9  17   6     4737.61     3863.43    882.07 o
  -7  17   6    14820.29    15390.45   1425.14 o
  -5  17   6     1540.19     5944.67   1350.35 o
  -3  17   6     8461.58    10457.14   1903.61 o
  -1  17   6   115220.52   120271.09   3483.75 o
   1  17   6    29558.32    30717.74   2348.09 o
   3  17   6       97.34       22.87   1522.57 o
   5  17   6    19432.85    18834.29   1659.99 o
   7  17   6     7852.57    13440.27   1495.14 o
   9  17   6     2952.79     2147.99    954.95 o
  11  17   6    12138.81    19882.38   5568.53 o
  13  17   6    32528.49    31256.05   2524.61 o
  15  17   6        9.78    -1681.80   3083.38 o
  17  17   6      159.43     2542.55   2571.12 o
 -16  18   6     3990.63     -586.54   1966.72 o
 -14  18   6    10665.49    19014.40   5059.71 o
 -12  18   6     7620.44    15705.03   4942.40 o
 -10  18   6     4832.80     8774.87   2441.37 o
  -8  18   6     1287.36     1640.57   1139.92 o
  -6  18   6    30544.10    28657.56   3010.69 o
  -4  18   6    48267.81    48019.09   2066.85 o
  -2  18   6    28978.73    30289.82   1629.01 o
   0  18   6    47736.10    55330.93   4047.37 o
   2  18   6     8734.90     9349.49   1424.84 o
   4  18   6      222.90     3110.03   1749.06 o
   6  18   6      305.86     1193.57   1274.61 o
   8  18   6    57207.54    56274.97   3427.61 o
  10  18   6     2697.52     3340.44   1126.65 o
  12  18   6    53473.37    49042.52   2862.86 o
  14  18   6     7025.87     7790.95   3060.39 o
  16  18   6     3242.66      815.45   4091.49 o
 -15  19   6     1904.89     4215.09   3321.13 o
 -13  19   6     9668.88     7928.21   2056.46 o
 -11  19   6     6035.45     5275.83   2231.46 o
  -9  19   6     8953.45    16014.38   2329.71 o
  -7  19   6    38044.85    33003.79   3502.83 o
  -5  19   6     7244.83     4883.26   5083.34 o
  -3  19   6      414.91     -888.15   1142.67 o
  -1  19   6     2379.44     2346.13   1287.25 o
   1  19   6     7287.54     4685.55   2091.14 o
   3  19   6     1899.26     3606.28   1284.89 o
   5  19   6    27702.26    27619.54   2197.24 o
   7  19   6     3532.28     2281.73   1805.36 o
   9  19   6     2540.85     1786.92   1179.89 o
  11  19   6     1089.44     -985.22   2225.31 o
  13  19   6      792.27    -2414.87   2733.71 o
 -14  20   6     2630.83       33.72   2285.99 o
 -12  20   6    14037.58    13573.83   4202.04 o
 -10  20   6     2815.02    -1797.26   1916.61 o
  -8  20   6    37808.51    38780.63   5930.41 o
  -6  20   6    24527.47    29037.99   3512.40 o
  -4  20   6    10915.24    11769.05   2174.50 o
  -2  20   6     6580.55    11980.48   2316.05 o
   0  20   6     9273.74    13324.60   1665.93 o
   2  20   6    20397.69    18353.63   2873.41 o
   4  20   6    42706.16    39242.32   2255.98 o
   6  20   6   107961.94    96867.16   6645.87 o
   8  20   6     1934.26     7231.08   2227.79 o
  10  20   6    10690.35    11849.01   5711.57 o
  12  20   6     1534.37     3099.63   2193.50 o
 -13  21   6    17680.79    22852.70   2624.18 o
 -11  21   6      213.61      219.54   2381.42 o
  -9  21   6     5032.47     2333.71   2923.46 o
  -7  21   6    34362.77    25749.01   2211.25 o
  -5  21   6     1536.61     4004.76   1641.85 o
  -3  21   6       48.35    -1712.27   1896.06 o
  -1  21   6    61579.45    59459.63   2861.24 o
   1  21   6    17603.65    17542.14   2149.80 o
   3  21   6     1369.17    -1913.51   1913.51 o
   5  21   6    22351.93    16349.98   2211.00 o
   7  21   6       11.54    -2096.41   2096.41 o
   9  21   6     5501.75     5257.47   2696.06 o
  11  21   6     6276.04     3102.86   2381.88 o
 -10  22   6       38.53     -925.47   2359.44 o
  -8  22   6     1158.68    -1817.84   1817.84 o
  -6  22   6       87.56      976.56   2052.17 o
  -4  22   6     1701.09     -560.06   1963.73 o
  -2  22   6     2871.54      691.74   1779.45 o
   0  22   6    39403.04    37600.52   4875.21 o
   2  22   6     4298.72      688.15   1954.34 o
   4  22   6     3069.47     2498.53   2148.24 o
   6  22   6      588.53     -299.94   3357.61 o
   8  22   6     3086.11     3501.99   3690.09 o
  -7  23   6     6767.96    11001.56   6952.45 o
  -5  23   6      615.90     1212.30   3318.13 o
  -3  23   6     7784.74     5921.83   3411.46 o
  -1  23   6    35088.56    43736.38   2981.82 o
   1  23   6     2220.85    18778.55   4410.95 o
   3  23   6    20614.99    16122.02   2386.49 o
   5  23   6       75.80     5621.21   2411.71 o
  -2  24   6     1907.07     3134.17   2648.77 o
   0  24   6    11291.08    18500.49   2717.38 o
 -25   1   7     7734.26       36.58   5254.49 o
 -23   1   7     7326.62     7516.83   1451.52 o
 -21   1   7    34541.06    30629.14   1120.53 o
 -19   1   7       86.06      977.18    711.71 o
 -17   1   7   218749.13   226080.17   3506.04 o
 -15   1   7     8054.88     7751.75    729.01 o
 -13   1   7    74133.30    76341.09   1158.08 o
 -11   1   7    12754.34    11410.71    507.75 o
  -9   1   7    14648.45    12678.57    419.24 o
  -7   1   7    99217.24    98602.53   1225.86 o
  -5   1   7   446040.25   427095.69   5612.16 o
   3   1   7   105716.29   107073.02   1655.80 o
   5   1   7   244886.63   235937.77   2221.20 o
   7   1   7   371468.16   369230.91   3752.14 o
   9   1   7  1114718.13  1137914.75  15368.67 o
  11   1   7    17293.36    28651.41   1287.22 o
  13   1   7    26363.89    29913.75   1536.91 o
  15   1   7   124695.87   124906.08   2269.10 o
  17   1   7    98079.31    97432.85   3238.94 o
  19   1   7     9378.78    10011.11   1003.70 o
  21   1   7    78199.30    74209.69   3019.88 o
  23   1   7     1731.02     6078.43   2502.85 o
 -26   2   7    11199.39    10967.36   4882.31 o
 -24   2   7      211.96     1443.57   1743.16 o
 -22   2   7      466.34     5671.08   1071.89 o
 -20   2   7      811.93     3737.59    940.84 o
 -18   2   7   242226.17   248362.19   3004.21 o
 -16   2   7   420923.66   445703.50   4586.78 o
 -14   2   7     4392.60     5321.09    909.10 o
 -12   2   7    49262.24    45639.18    892.77 o
 -10   2   7      365.20     2835.02    496.54 o
  -8   2   7    64694.96    73448.88    962.08 o
  -6   2   7   407484.78   369501.53   3760.91 o
  -4   2   7  1984013.00  1944371.75  17704.99 o
   2   2   7    58156.42    50649.28    792.22 o
   4   2   7     5943.79     5581.30    334.14 o
   6   2   7    98957.47    79756.65    990.89 o
   8   2   7  1519397.25  1520105.00  15253.94 o
  10   2   7   518478.09   509868.06   5525.96 o
  12   2   7    91013.70    89722.09   2245.74 o
  14   2   7   245771.58   245141.97   4235.49 o
  16   2   7    22179.53    22155.91   1323.30 o
  18   2   7     6886.14     8757.78   2378.35 o
  20   2   7    61444.17    60830.48   2642.53 o
  22   2   7    66531.50    71739.15   3733.18 o
  24   2   7       22.52    -3322.39   3322.39 o
 -25   3   7     2707.84    -1063.91   2390.72 o
 -23   3   7    12759.77    12481.26   1789.27 o
 -21   3   7     5495.47     6359.50   1415.10 o
 -19   3   7    17735.74    18091.45    873.76 o
 -17   3   7     5995.83     8027.02   1411.71 o
 -15   3   7      979.82     3006.00    558.10 o
 -13   3   7    53328.20    55407.20    972.36 o
 -11   3   7    73467.16    76620.84   1448.99 o
  -9   3   7    28102.32    27693.98    789.90 o
  -7   3   7   178052.52   175515.52   2120.55 o
  -5   3   7    13072.94    16696.99    643.04 o
  -3   3   7    32206.77    36952.95    575.67 o
  -1   3   7   134895.02   143032.05   1803.95 o
   1   3   7    14876.34    15583.08    529.38 o
   3   3   7    12242.51    11764.97    726.70 o
   5   3   7   218530.17   209487.42   2704.38 o
   7   3   7     5111.77     7659.71    886.32 o
   9   3   7   115910.71   115949.52   1661.28 o
  11   3   7    25672.43    30781.59    983.33 o
  13   3   7     2988.58     3001.94    740.98 o
  15   3   7      544.11    -1005.81   1005.81 o
  17   3   7    56726.16    56544.64   2052.75 o
  19   3   7     9777.30     6533.40   1351.15 o
  21   3   7    14314.13    15174.54   1629.49 o
  23   3   7       79.82      990.57   7290.48 o
 -26   4   7    32278.16    35461.27   3496.02 o
 -24   4   7    32848.93    34545.10   2551.63 o
 -22   4   7    73685.02    83577.77   2758.00 o
 -20   4   7     1057.15     2902.80   1500.37 o
 -18   4   7    15027.64    13880.71    864.57 o
 -16   4   7     2241.31     3290.37   1131.56 o
 -14   4   7   208317.20   216958.27   3129.26 o
 -12   4   7    82220.62    82224.43   1236.00 o
 -10   4   7   946149.44   962414.13  14856.37 o
  -8   4   7    39274.34    36201.68    892.79 o
  -6   4   7     3347.57     5855.37    251.31 o
  -4   4   7    21644.40    27111.38    591.32 o
  -2   4   7   335705.22   331569.53   3514.29 o
   0   4   7    42600.24    44144.00    768.26 o
   2   4   7   579025.94   546789.50   5800.84 o
   4   4   7   770636.94   793922.44   8176.76 o
   6   4   7    23098.16    23078.75    803.02 o
   8   4   7      221.12     -308.51    680.61 o
  10   4   7    56679.81    54543.04   1245.80 o
  12   4   7    53120.65    54158.85   1304.37 o
  14   4   7     4637.82     7608.57    832.34 o
  16   4   7    39671.37    39153.97   1530.41 o
  18   4   7     1361.41     5008.94   1535.06 o
  20   4   7      224.17    -1511.86   1511.86 o
  22   4   7      489.84     3263.36   3705.70 o
  24   4   7       24.44    -1050.25   3296.29 o
 -25   5   7     1280.78    -1978.44   2122.04 o
 -23   5   7    22088.96    13152.84   2912.84 o
 -21   5   7    18789.02    21144.16   2052.05 o
 -19   5   7    70179.98    66927.16   1696.07 o
 -17   5   7     4705.58     3646.54   1122.63 o
 -15   5   7   146202.94   150474.95   3369.58 o
 -13   5   7     5937.15     4193.44    896.44 o
 -11   5   7     7359.88     6481.80    453.46 o
  -9   5   7    79802.25    86250.28   1555.22 o
  -7   5   7   263357.22   266534.72   3479.79 o
  -5   5   7   329976.81   315664.69   3010.45 o
  -3   5   7    22773.54    27999.17    512.40 o
  -1   5   7    12035.21    11038.89    743.17 o
   1   5   7    43148.41    47832.41    934.87 o
   3   5   7    22355.13    27980.80    765.88 o
   5   5   7   140251.92   157422.39   2195.70 o
   7   5   7   396146.28   404925.47   4791.21 o
   9   5   7    58539.36    52428.30   1320.73 o
  11   5   7     2075.42     2312.74    799.40 o
  13   5   7    18329.94    17550.25    913.59 o
  15   5   7     6070.65     6101.40    910.56 o
  17   5   7      740.26     4644.13   1048.85 o
  19   5   7    10083.42     9856.05   1601.62 o
  21   5   7     8191.94     3083.11   1638.38 o
  23   5   7     1277.40     1574.10   3048.40 o
 -24   6   7      171.50     1166.41   1944.95 o
 -22   6   7      379.08    -1392.68   2448.89 o
 -20   6   7     3427.09     3341.79   1106.17 o
 -18   6   7    28423.25    25453.49   2053.27 o
 -16   6   7     8775.72    10057.13   1714.44 o
 -14   6   7   136263.45   135818.66   2327.99 o
 -12   6   7      435.45     2127.37    851.83 o
 -10   6   7     8204.23     8532.52    527.92 o
  -8   6   7   128427.70   129188.80   2143.19 o
  -6   6   7     1636.95     3300.81    570.30 o
  -4   6   7     8553.50    11015.13    585.80 o
  -2   6   7   712213.81   728389.38   6580.85 o
   0   6   7    21666.16    16718.49    623.99 o
   2   6   7    13096.59    15991.22   1865.07 o
   4   6   7    18945.88    21649.41    939.62 o
   6   6   7    50850.18    56219.23   2048.52 o
   8   6   7     1259.73     2637.13    646.47 o
  10   6   7   191934.34   191205.64   4484.61 o
  12   6   7     2074.44     1138.08    749.12 o
  14   6   7     2849.40     1018.62   1493.52 o
  16   6   7    32134.69    30057.29   1796.15 o
  18   6   7       38.81     -495.94   2685.41 o
  20   6   7     2486.14     2821.22   2435.75 o
  22   6   7     8826.84    15010.40   5922.96 o
 -25   7   7    12110.58    15682.52   3269.17 o
 -23   7   7     5813.80      261.56   1537.18 o
 -21   7   7    72517.77    77631.12   3335.00 o
 -19   7   7     1382.05      911.24    963.30 o
 -17   7   7    10060.06    13264.11   1417.82 o
 -15   7   7     3125.16     4195.95    934.64 o
 -13   7   7   123820.97   124852.87   2752.96 o
 -11   7   7    31566.51    32212.73    789.32 o
  -9   7   7   424630.53   435137.16   6139.16 o
  -7   7   7   191109.92   182681.23   2895.26 o
  -5   7   7   109745.99   106648.27   1493.01 o
  -3   7   7     6345.75     7906.03    628.41 o
  -1   7   7    22834.48    19396.55    570.92 o
   1   7   7   203344.31   207675.19   4839.00 o
   3   7   7   258365.75   261911.63   3598.42 o
   5   7   7   678252.63   678087.13   6840.21 o
   7   7   7     4979.41     3230.54    684.24 o
   9   7   7   140325.06   134654.06   2360.17 o
  11   7   7    83114.84    82243.41   1838.07 o
  13   7   7    60723.30    55574.62   1585.99 o
  15   7   7     8834.59    11542.56   1481.92 o
  17   7   7   185945.91   182092.11   7528.41 o
  19   7   7    35471.31    33669.67   2980.22 o
  21   7   7     7923.96    10529.99   4966.76 o
  23   7   7     8861.75     4130.91   3417.06 o
 -24   8   7     4082.03     3354.13   2270.52 o
 -22   8   7    80210.13    78025.23   2843.10 o
 -20   8   7    21907.00    17211.31   1343.54 o
 -18   8   7    25359.64    27567.49   1645.32 o
 -16   8   7     4322.16     9739.08    943.75 o
 -14   8   7      202.32     2348.16    671.32 o
 -12   8   7       27.84      -49.48    704.92 o
 -10   8   7   667139.13   693895.13  10972.25 o
  -8   8   7   543424.50   532524.75   9731.55 o
  -6   8   7   119860.63   127413.38   1670.38 o
  -4   8   7     6348.64    15980.46    504.15 o
  -2   8   7   106781.21   119333.47   1754.95 o
   0   8   7    82978.50    96704.09   2644.12 o
   2   8   7   446139.13   431325.66   6854.89 o
   4   8   7   991745.81  1004878.50  13907.67 o
   6   8   7    58992.00    74573.48   1555.54 o
   8   8   7    88970.10    91628.55   2152.20 o
  10   8   7   110558.61   112662.07   3660.85 o
  12   8   7    18469.85    18677.53   1327.66 o
  14   8   7     1104.28     1754.47   2107.04 o
  16   8   7   175598.50   176760.53   4473.82 o
  18   8   7     4571.08     5118.48   1870.69 o
  20   8   7    70121.91    64858.81   3515.63 o
  22   8   7    11844.65    15057.38   3290.91 o
 -23   9   7     2714.82     3374.91   2552.03 o
 -21   9   7    16782.80    18882.44   2830.23 o
 -19   9   7      466.02      490.08   1188.50 o
 -17   9   7    17596.17    16336.90   1100.00 o
 -15   9   7    13781.54    15665.92   1002.51 o
 -13   9   7     8477.43     9956.46   1059.45 o
 -11   9   7      490.57     -550.64    550.64 o
  -9   9   7    65633.27    66474.63   1750.00 o
  -7   9   7    86061.26    82485.65   1227.15 o
  -5   9   7     2442.12     3802.12    511.35 o
  -3   9   7     2112.76     2670.11    484.17 o
  -1   9   7    36006.86    41001.03    862.22 o
   1   9   7    68328.57    63165.53   1795.21 o
   3   9   7   270568.41   276531.19   6113.92 o
   5   9   7   209993.72   218473.14   3077.67 o
   7   9   7     5392.00    12076.76   1411.10 o
   9   9   7      419.78     1784.62    947.27 o
  11   9   7     6287.06     6604.56   1060.63 o
  13   9   7     1717.74     4648.85   2628.28 o
  15   9   7    27492.55    23632.07   1213.03 o
  17   9   7    54819.99    49179.31   4265.44 o
  19   9   7    26394.70    21218.02   2586.93 o
  21   9   7      152.39     1295.02   2663.28 o
 -24  10   7    16705.90    27492.66  11164.27 o
 -22  10   7     4608.76     3282.91   2274.78 o
 -20  10   7     4602.27     1936.52   1673.23 o
 -18  10   7     4648.95     5098.73    944.19 o
 -16  10   7    28777.35    26212.83   1127.61 o
 -14  10   7    27791.89    31284.35   1685.36 o
 -12  10   7   351988.00   366767.97   5472.94 o
 -10  10   7    11805.03    12716.48    830.42 o
  -8  10   7    22677.08    22319.74    593.05 o
  -6  10   7    46834.18    48384.73    977.14 o
  -4  10   7   185046.02   180113.89   3334.34 o
  -2  10   7    51577.32    54936.42   1607.78 o
   0  10   7   901980.81   911042.00  14924.50 o
   2  10   7   148532.75   146214.13   2943.86 o
   4  10   7   145142.02   144097.39   3009.09 o
   6  10   7    22894.93    23315.49   1033.71 o
   8  10   7    26387.13    24605.98   1406.30 o
  10  10   7   172996.44   181269.88   3136.78 o
  12  10   7   180537.45   184230.91   3518.88 o
  14  10   7   189482.64   182581.63   6958.68 o
  16  10   7    11001.11    12822.60   1456.26 o
  18  10   7     4424.42     3999.46   2492.49 o
  20  10   7     5839.51     5690.62   3398.60 o
  22  10   7    61019.86    49984.88   5835.03 o
 -23  11   7      146.20     -645.62   4094.49 o
 -21  11   7    31096.60    32670.19   2336.38 o
 -19  11   7        7.52    -1357.86   1357.86 o
 -17  11   7     1515.84      402.27   1043.86 o
 -15  11   7      121.31      -72.53   1324.68 o
 -13  11   7   135568.03   136584.97   2164.62 o
 -11  11   7    69454.67    67155.66   2052.24 o
  -9  11   7   142040.25   148249.73   2258.85 o
  -7  11   7    98921.23    95134.61   1969.09 o
  -5  11   7     7515.32     7981.77    490.36 o
  -3  11   7    43728.69    43148.71   1988.61 o
  -1  11   7   361654.28   360246.59   4350.38 o
   1  11   7   366259.09   379047.59   6715.74 o
   3  11   7    43985.32    50139.52   2435.32 o
   5  11   7   218121.78   214271.75   3542.10 o
   7  11   7     1448.83     1983.68    685.03 o
   9  11   7    46010.97    45806.77   1419.90 o
  11  11   7   116128.92   114908.02   3456.96 o
  13  11   7    88540.23    89726.02   2638.32 o
  15  11   7     7876.26     4033.89   1951.35 o
  17  11   7    28422.18    31273.23   3657.70 o
  19  11   7     8702.48    11481.02   2917.54 o
  21  11   7     3973.40    -3018.76   3018.76 o
 -22  12   7      500.77    -2117.17   2276.90 o
 -20  12   7      467.59    -1447.12   3349.77 o
 -18  12   7    17602.81    19957.15   1558.87 o
 -16  12   7      150.70     4859.07    977.24 o
 -14  12   7      142.54     3436.33    782.28 o
 -12  12   7   130649.85   126529.88   3902.87 o
 -10  12   7    58887.68    61229.68   1414.97 o
  -8  12   7     2321.50     4829.29    676.85 o
  -6  12   7    79792.86    74971.84   1844.98 o
  -4  12   7    20957.11    21586.83    801.42 o
  -2  12   7     3218.08     5272.22    993.52 o
   0  12   7   307827.47   294264.16   4819.38 o
   2  12   7    89040.70    87934.80   1688.42 o
   4  12   7    39057.82    42824.53   1492.85 o
   6  12   7     6499.44     9030.69   1457.79 o
   8  12   7      154.22      256.24    649.31 o
  10  12   7    10007.13     6582.40   1299.81 o
  12  12   7   103935.04    99687.70   2697.32 o
  14  12   7   117076.36   117218.52   7382.27 o
  16  12   7     1110.66       81.89   3934.72 o
  18  12   7     2283.08     2565.42   2674.20 o
  20  12   7     2765.31     5950.66   2694.55 o
 -21  13   7     3265.47     2232.65   3726.88 o
 -19  13   7    86785.86    88893.93   6885.21 o
 -17  13   7    26844.91    27172.04   1656.77 o
 -15  13   7    45808.80    43335.08   2193.37 o
 -13  13   7     1444.70     3370.66    941.82 o
 -11  13   7     5619.48     6088.17    852.71 o
  -9  13   7    37423.59    37645.24   1196.97 o
  -7  13   7   138887.39   136493.53   2404.49 o
  -5  13   7   223097.95   214573.09   4876.88 o
  -3  13   7    60681.02    59940.94   2395.67 o
  -1  13   7    74565.09    70940.42   1987.03 o
   1  13   7    10532.97    11147.16    961.93 o
   3  13   7    44205.03    45066.23   1487.98 o
   5  13   7       80.88     -214.23    890.26 o
   7  13   7    60429.41    58109.77   2152.54 o
   9  13   7       47.85     -272.12   1364.87 o
  11  13   7    35484.83    32674.96   1556.73 o
  13  13   7    13278.27    11850.72   2077.40 o
  15  13   7     7454.21    10991.13   2573.48 o
  17  13   7     1506.54     3404.68   2215.05 o
  19  13   7      600.44    -1798.64   3085.34 o
 -20  14   7    24338.96    27251.11   2705.75 o
 -18  14   7     2687.91    10129.73   5662.00 o
 -16  14   7     9958.15    10695.19   2697.71 o
 -14  14   7    19889.78    19092.73   1229.42 o
 -12  14   7       83.99      663.58    866.23 o
 -10  14   7     9856.31    12789.81   1127.07 o
  -8  14   7    21217.88    20926.79   1141.08 o
  -6  14   7     2455.46    17618.76   4221.96 o
  -4  14   7    69391.98    70425.54   1739.35 o
  -2  14   7    15999.46    18103.45    795.06 o
   0  14   7    14754.01    24498.51    958.86 o
   2  14   7     1115.65     1129.43    994.06 o
   4  14   7    24281.89    21208.27   1416.65 o
   6  14   7    11798.92    16311.83   2029.21 o
   8  14   7    15298.07    13254.49   2336.87 o
  10  14   7    11089.33     8194.09   1850.08 o
  12  14   7     1683.39     1504.56   1533.38 o
  14  14   7     2237.81    -1453.26   2234.77 o
  16  14   7      236.41     -939.19   2438.59 o
  18  14   7      544.60      295.81   2766.46 o
 -19  15   7    27200.97    30817.59   2774.70 o
 -17  15   7     4768.08     3023.08   1821.72 o
 -15  15   7     3633.04      578.15   1260.76 o
 -13  15   7     2812.31     2578.76   1030.66 o
 -11  15   7     6770.87     8015.59   1492.72 o
  -9  15   7     6067.63     6131.40    709.21 o
  -7  15   7    52036.69    44080.34   1369.85 o
  -5  15   7     4801.41     3235.59    777.24 o
  -3  15   7    20652.20    22146.28    931.52 o
  -1  15   7      900.56     4123.70   1221.81 o
   1  15   7    51378.91    51500.32   1320.89 o
   3  15   7    60970.23    58072.12   2443.93 o
   5  15   7    16222.28    17057.00   1749.56 o
   7  15   7     5891.92     5060.71   1059.37 o
   9  15   7     8541.48    10072.68   1115.45 o
  11  15   7        1.82     -801.77    801.77 o
  13  15   7     7193.06    10255.71   2913.74 o
  15  15   7    13985.27    14618.18   2905.79 o
  17  15   7       25.39    -2901.04   2901.04 o
 -18  16   7     4471.34     -382.37   1941.70 o
 -16  16   7      158.42    -1636.87   1796.91 o
 -14  16   7    59848.97    57108.94   3880.64 o
 -12  16   7    19233.41    21864.89   1408.07 o
 -10  16   7    14657.47    11570.33   1206.03 o
  -8  16   7    18690.71    19830.73   1271.39 o
  -6  16   7    33367.79    30913.06   2097.55 o
  -4  16   7      855.77     2253.01    781.27 o
  -2  16   7    33605.90    38180.61   2315.49 o
   0  16   7   114201.97   112134.00   2977.01 o
   2  16   7      976.75      997.88    818.31 o
   4  16   7      253.43     2159.82   1200.83 o
   6  16   7    13988.91    13823.73   1811.79 o
   8  16   7     1075.54       65.81   1183.54 o
  10  16   7     2680.68     7221.48   2535.53 o
  12  16   7    30025.84    26990.46   2605.23 o
  14  16   7     8008.74    12143.74   2341.75 o
  16  16   7      501.17     4788.71   5349.87 o
 -17  17   7    14699.96    16376.48   2336.54 o
 -15  17   7    35746.19    35611.33   2653.82 o
 -13  17   7   108773.87   121236.91   4862.02 o
 -11  17   7       22.68      702.49   2206.31 o
  -9  17   7    18680.18    19983.17   3565.58 o
  -7  17   7    16881.89    19320.54   1257.03 o
  -5  17   7    89310.53    83781.27   4859.65 o
  -3  17   7    20539.93    18388.90   1126.57 o
  -1  17   7   271114.50   258156.95   8100.16 o
   1  17   7     2132.06    12169.62   1338.90 o
   3  17   7    44899.28    39425.84   1877.37 o
   5  17   7      735.01      656.91   1466.28 o
   7  17   7    28015.09    32221.26   2287.00 o
   9  17   7       30.33     3624.12    913.37 o
  11  17   7   226018.98   205514.45   6094.20 o
  13  17   7    26531.18    28155.57   2692.22 o
  15  17   7    30950.33    27000.38   5704.54 o
 -16  18   7      922.28    -2535.09   2535.09 o
 -14  18   7    22039.83    22149.62   2240.76 o
 -12  18   7    45627.63    41580.96   2439.10 o
 -10  18   7     2416.80      254.43   2477.18 o
  -8  18   7      390.34     2017.50   1844.17 o
  -6  18   7       61.65      637.74   1346.25 o
  -4  18   7     2331.09     -972.37    972.37 o
  -2  18   7     6445.22     9252.44   3315.31 o
   0  18   7    41622.48    42402.36   3008.52 o
   2  18   7     3547.34     7316.41   1404.12 o
   4  18   7     2569.88     4692.96   2681.85 o
   6  18   7     1664.08      322.46   1402.06 o
   8  18   7     5942.16     5140.46   2276.00 o
  10  18   7     2334.66     2903.21   1189.87 o
  12  18   7     7631.53     7470.99   5180.22 o
  14  18   7     5021.96     7197.68   2293.14 o
 -15  19   7      330.58     2120.58   4796.45 o
 -13  19   7       73.57     -321.47   1940.11 o
 -11  19   7     9578.11    11629.21   2051.78 o
  -9  19   7    33736.50    32999.13   3232.43 o
  -7  19   7   103291.15    95244.84   5872.15 o
  -5  19   7     9400.30     6076.33   3499.44 o
  -3  19   7    11524.66    10665.95   1368.88 o
  -1  19   7    11510.77     6361.37   2135.57 o
   1  19   7    23964.79    27294.41   2906.81 o
   3  19   7     1456.36      904.07   1431.27 o
   5  19   7   188062.05   181701.80   9516.21 o
   7  19   7    17261.64    12952.74   2032.61 o
   9  19   7     4252.58     3918.88   1278.47 o
  11  19   7    16718.68    12962.21   2309.07 o
  13  19   7     3743.74     8160.20   4935.65 o
 -14  20   7     9159.54     8820.21   2255.73 o
 -12  20   7     3215.61     3770.22   3375.19 o
 -10  20   7      200.19     1245.72   1669.28 o
  -8  20   7    10766.44    22447.26   3609.70 o
  -6  20   7     1330.84     4489.71   1847.61 o
  -4  20   7     3689.35     3679.54   1464.88 o
  -2  20   7     2656.32     7394.26   3699.01 o
   0  20   7     4605.90    11607.71   2836.67 o
   2  20   7     5544.38     5302.11   1653.46 o
   4  20   7    22349.65    31721.48   2312.79 o
   6  20   7    18106.04    28098.03   2858.35 o
   8  20   7      841.45      932.13   1959.25 o
  10  20   7     1354.80     4575.78   2135.45 o
  12  20   7       80.35     6648.91   3436.15 o
 -13  21   7      489.29     8972.14   2508.95 o
 -11  21   7     1882.29     5826.96   2199.92 o
  -9  21   7     6554.52     2634.44   3928.33 o
  -7  21   7    37940.31    39281.40   2704.44 o
  -5  21   7      200.55    -1845.62   1845.62 o
  -3  21   7    10678.86     9818.62   1925.57 o
  -1  21   7       14.58     4950.25   2233.58 o
   1  21   7     1961.85     2040.34   2262.26 o
   3  21   7     4687.84     5211.24   4416.50 o
   5  21   7    67997.84    75614.55   3352.73 o
   7  21   7      482.64     -101.94   2104.19 o
   9  21   7    22882.77    22910.75   5421.54 o
  11  21   7      902.37      143.66   2277.63 o
 -10  22   7     5544.27     9509.75   2442.85 o
  -8  22   7     5337.06      633.57   2021.88 o
  -6  22   7     2148.77     3754.15   3746.55 o
  -4  22   7     1785.06    -2002.33   2002.33 o
  -2  22   7    15881.30    15932.28   2238.19 o
   0  22   7    22652.41    19860.13   2290.35 o
   2  22   7      792.55     1292.17   2069.10 o
   4  22   7      998.18      654.97   2212.29 o
   6  22   7     5048.15     7519.11   2387.82 o
   8  22   7       76.32     -606.88   2334.34 o
  -7  23   7    10361.89     9414.70   2475.53 o
  -5  23   7     2437.23    -1846.32   2362.69 o
  -3  23   7       72.40     4719.27   2504.06 o
  -1  23   7    17133.55    23800.98   2628.27 o
   1  23   7    17066.00    13556.45   3385.46 o
   3  23   7     5185.31     4161.04   2970.00 o
   5  23   7    26280.67    20039.13   2629.87 o
 -26   0   8     2914.79     9444.36   4145.05 o
 -24   0   8    15766.73    16389.31   3023.78 o
 -22   0   8     4642.73     8003.11   2485.06 o
 -20   0   8    68218.27    63188.14   2436.38 o
 -18   0   8   153635.59   154912.28   3111.40 o
 -16   0   8   256008.27   264113.63   5535.29 o
 -14   0   8    31331.22    38868.89   1187.41 o
 -12   0   8   183501.73   197181.47   3395.14 o
 -10   0   8   110857.38   111475.20   2110.42 o
  -8   0   8   163845.66   151932.02   2280.19 o
  -6   0   8   363323.81   348319.38   6356.39 o
  -4   0   8  1499005.63  1456062.75  35843.96 o
  -2   0   8    58340.99    56063.78   1772.22 o
   0   0   8   696449.75   698879.88   7663.77 o
   2   0   8  1421234.88  1432192.38  15233.39 o
   4   0   8   208644.19   203304.63   2969.60 o
   6   0   8   396937.69   423338.00  10017.60 o
   8   0   8   476347.41   460317.97   9601.92 o
  10   0   8    24859.73    40809.43   1595.55 o
  12   0   8    39518.97    55032.68   2907.97 o
  14   0   8   751628.56   759142.19  11442.66 o
  16   0   8    34642.30    31581.41   3560.55 o
  18   0   8    94035.04    95516.29   3471.86 o
  20   0   8    15170.83    11791.82   2623.15 o
  22   0   8     2290.57      223.77   3760.30 o
  24   0   8     9639.79    16359.62   5278.79 o
 -25   1   8    11978.81    15177.50   4138.29 o
 -23   1   8     7421.66     9480.08   1692.31 o
 -21   1   8     7831.83    11685.41   1159.31 o
 -19   1   8    27267.56    28643.01   1671.23 o
 -17   1   8   239103.33   252203.02   2846.77 o
 -15   1   8    73146.07    74307.44   1216.50 o
 -13   1   8    90820.05    89876.45   1278.63 o
 -11   1   8   159482.55   164210.45   2858.10 o
  -9   1   8     7659.34     5484.20    445.55 o
  -7   1   8   159008.14   158548.42   1734.68 o
  -5   1   8  1195598.63  1199865.88   9979.29 o
  -3   1   8   607004.81   587636.50   4812.83 o
  -1   1   8    99228.48    93308.38    978.99 o
   1   1   8   594615.25   563792.88   4493.49 o
   3   1   8   179440.27   155749.08   2339.03 o
   5   1   8      607.94      441.06    245.27 o
   7   1   8   380623.88   376314.16   3849.95 o
   9   1   8   361893.25   363815.69   4499.52 o
  11   1   8    37255.60    38305.32   1137.69 o
  13   1   8   170562.95   177824.52   3746.12 o
  15   1   8   112747.91   112530.69   2891.03 o
  17   1   8     2412.20     3251.39   1117.63 o
  19   1   8     9269.06     6319.65   1002.18 o
  21   1   8    16233.72    22056.87   2211.90 o
  23   1   8     7182.54    -1962.86   1962.86 o
 -26   2   8     5608.17     2022.69   3860.70 o
 -24   2   8     9365.83    14603.90   4540.78 o
 -22   2   8      469.38      795.13    959.68 o
 -20   2   8    31966.33    27464.69   1038.11 o
 -18   2   8    36185.05    38710.89   1464.51 o
 -16   2   8    35801.63    39383.69    969.57 o
 -14   2   8    96024.76   100101.63   1408.45 o
 -12   2   8    19811.44    21202.19    712.57 o
 -10   2   8    45177.81    44710.48    776.07 o
  -8   2   8   149935.75   143889.77   1645.91 o
  -6   2   8   219189.78   238410.33   2605.46 o
  -4   2   8   998087.50  1048007.63   8753.00 o
  -2   2   8     1924.65     2946.19    372.49 o
   0   2   8     6888.76     6141.12    672.73 o
   2   2   8   346662.28   353164.63   3249.87 o
   4   2   8   101212.05    89011.70   1114.07 o
   6   2   8   115395.20   118547.02   2177.57 o
   8   2   8   319003.41   312869.19   3891.00 o
  10   2   8    12099.87    11451.85    754.59 o
  12   2   8      544.46     -709.40    937.84 o
  14   2   8   194747.64   196317.77   2967.94 o
  16   2   8      767.56     1261.26   1540.18 o
  18   2   8    43392.77    38999.36   2052.47 o
  20   2   8    32111.20    24311.86   1541.61 o
  22   2   8     3261.20     7458.04   2495.12 o
  24   2   8     9724.43      736.76   3366.85 o
 -25   3   8     2932.56     1697.61   4437.01 o
 -23   3   8     6126.03     8162.11   2283.77 o
 -21   3   8     4791.88     5155.60    989.21 o
 -19   3   8     2961.78     3199.99    688.14 o
 -17   3   8   154254.09   156175.13   2442.85 o
 -15   3   8     6992.03     7232.33    553.94 o
 -13   3   8    90193.88    87058.14   1692.55 o
 -11   3   8    12608.44    14876.67    548.23 o
  -9   3   8    48333.73    50599.58    825.67 o
  -7   3   8   104590.10   102971.80   1628.27 o
  -5   3   8   522904.34   543298.31   5023.85 o
  -3   3   8   178745.23   162601.08   1718.97 o
  -1   3   8   145391.17   149524.84   1637.13 o
   1   3   8   308128.66   305061.41   3471.03 o
   3   3   8    15358.62    10651.39    690.94 o
   5   3   8     3427.60     2383.54    376.23 o
   7   3   8    99738.44    97837.08   1453.55 o
   9   3   8   286471.78   283393.69   3175.71 o
  11   3   8    38336.13    38484.45   1222.48 o
  13   3   8   126083.83   128611.52   2211.00 o
  15   3   8    52685.66    48740.28   1643.40 o
  17   3   8        9.16      871.84   1302.53 o
  19   3   8     1283.92    -1329.68   1329.68 o
  21   3   8       10.69     -541.02   2202.48 o
  23   3   8     5493.17     2092.86   2565.67 o
 -26   4   8      104.80     2470.03   4913.09 o
 -24   4   8      217.35     1560.64   1952.04 o
 -22   4   8    10121.83    16727.85   2529.33 o
 -20   4   8    22700.25    20840.60   1185.91 o
 -18   4   8    25009.83    24704.51   1284.29 o
 -16   4   8     1519.95     4649.11    812.52 o
 -14   4   8     5901.27     7997.93    590.39 o
 -12   4   8     6400.71     8639.26    646.36 o
 -10   4   8      694.07      777.15    625.04 o
  -8   4   8   166497.23   156714.36   1620.42 o
  -6   4   8   249162.03   241436.03   3290.44 o
  -4   4   8    36059.49    37535.48    571.71 o
  -2   4   8    36600.18    41276.75    836.87 o
   0   4   8    25619.08    18739.11    857.45 o
   2   4   8    35336.67    33689.82    871.81 o
   4   4   8   107451.16    97556.64   1571.70 o
   6   4   8   264588.03   266584.75   4040.84 o
   8   4   8    18285.29    20564.57   1049.84 o
  10   4   8     1331.94     6960.86   1229.03 o
  12   4   8    10207.95    11442.30   1030.18 o
  14   4   8     9754.19     8904.14    994.60 o
  16   4   8    68124.95    70634.51   2137.62 o
  18   4   8    12635.06    13906.65   1901.32 o
  20   4   8     6374.18     3781.40   2573.82 o
  22   4   8       88.33     3172.91   2370.98 o
 -25   5   8      397.74      574.13   2041.59 o
 -23   5   8    21267.13    23133.07   1855.19 o
 -21   5   8      494.61      737.81   1317.92 o
 -19   5   8     4481.73     3586.85    904.17 o
 -17   5   8     9342.08    10631.21    858.11 o
 -15   5   8   122440.38   122476.88   2369.14 o
 -13   5   8     2118.55     3324.58    642.40 o
 -11   5   8   260203.83   264343.88   3813.82 o
  -9   5   8    33672.62    32338.20   1181.48 o
  -7   5   8     8536.53     8653.91    370.33 o
  -5   5   8     3843.76     1918.96    226.47 o
  -3   5   8   147428.81   140244.33   1478.27 o
  -1   5   8    20915.61    24148.80    968.20 o
   1   5   8     1193.81     5180.77    418.77 o
   3   5   8     3344.53     5568.69    745.98 o
   5   5   8     4252.88     5011.73    541.70 o
   7   5   8     1537.63     1002.77    741.96 o
   9   5   8    26296.57    22223.60   1233.58 o
  11   5   8    21671.01    20137.59   1492.86 o
  13   5   8    60247.26    58117.59   2625.57 o
  15   5   8     4951.35     8720.66   1312.51 o
  17   5   8     2341.21     1153.06   1133.32 o
  19   5   8    17338.30    17748.19   2776.38 o
  21   5   8    28520.50    27419.69   2168.21 o
  23   5   8     3454.74    -1705.28   3548.85 o
 -24   6   8     2672.93     1884.66   2051.71 o
 -22   6   8    31212.80    28837.84   2565.04 o
 -20   6   8      383.07      330.00   1218.81 o
 -18   6   8    44584.62    44775.34   1333.22 o
 -16   6   8      554.13      161.87    965.53 o
 -14   6   8      525.50     -281.08    561.06 o
 -12   6   8    42166.24    44794.66   1556.23 o
 -10   6   8     7170.54     6937.64    457.42 o
  -8   6   8    13722.26    12383.15    628.19 o
  -6   6   8   224425.66   232439.34   3101.16 o
  -4   6   8   248360.73   253854.91   2444.36 o
  -2   6   8    58977.38    52838.18   1628.11 o
   0   6   8   242153.30   237698.45   2889.18 o
   2   6   8    46647.28    48656.54   1559.53 o
   4   6   8   236387.06   233227.77   3617.89 o
   6   6   8    72261.94    73108.16   1663.28 o
   8   6   8   194419.05   196431.27   2863.91 o
  10   6   8    75171.31    70272.48   1642.10 o
  12   6   8    17649.13    17405.76   1194.00 o
  14   6   8    37473.17    33258.59   1849.58 o
  16   6   8     5603.93     5176.71   2887.03 o
  18   6   8    18330.77    18353.64   1936.29 o
  20   6   8       10.11     -490.19   1604.61 o
  22   6   8    16119.07    12836.75   4532.00 o
 -25   7   8       93.83      124.49   3009.19 o
 -23   7   8    32647.71    34120.74   2747.19 o
 -21   7   8    46998.40    48870.66   3118.69 o
 -19   7   8    17239.71    19548.25   2063.54 o
 -17   7   8    12201.96    15814.57    944.12 o
 -15   7   8    19323.80    21043.12   1476.66 o
 -13   7   8      169.83     2986.01    600.07 o
 -11   7   8   148595.47   146606.27   2114.58 o
  -9   7   8   504748.22   513876.94   6054.95 o
  -7   7   8    23268.39    22575.02    689.31 o
  -5   7   8   240004.58   239500.55   3337.61 o
  -3   7   8   141050.34   158547.27   1803.88 o
  -1   7   8    10207.53    13937.66    515.39 o
   1   7   8    31652.87    28584.57    805.37 o
   3   7   8   671262.56   664048.50  11729.32 o
   5   7   8     9297.64    18726.01   1152.89 o
   7   7   8   373958.28   383028.41   6685.91 o
   9   7   8     4454.30    10057.21   1426.97 o
  11   7   8     7422.43    11386.87   1194.43 o
  13   7   8    35165.95    32210.80   1347.75 o
  15   7   8    64640.90    61370.01   2315.37 o
  17   7   8    11002.82    13043.75   2085.02 o
  19   7   8    58966.68    61448.90   2978.71 o
  21   7   8     2109.51     4849.39   2809.37 o
  23   7   8      837.25     4670.23   3533.40 o
 -24   8   8     2679.02     -427.41   3702.77 o
 -22   8   8    29250.29    31159.02   2329.67 o
 -20   8   8    55395.79    53834.21   4135.76 o
 -18   8   8     2242.51     3082.89   1006.29 o
 -16   8   8     1492.88     1740.11   1061.55 o
 -14   8   8    49074.45    47001.91   1079.12 o
 -12   8   8    24215.77    24124.54    847.23 o
 -10   8   8   127433.69   127684.10   2894.77 o
  -8   8   8   717913.88   713267.06   8926.30 o
  -6   8   8   119565.32   113430.59   1495.88 o
  -4   8   8    32409.02    30613.15    854.84 o
  -2   8   8    88642.85    83249.60   1759.77 o
   0   8   8   170223.58   180950.59   3805.57 o
   2   8   8    26953.72    26744.73    877.81 o
   4   8   8  1130105.50  1133024.38  12782.95 o
   6   8   8   891545.25   902237.94   8963.94 o
   8   8   8    16897.11    16221.26   1497.45 o
  10   8   8    19430.10    17530.64   1451.75 o
  12   8   8    39372.97    35407.70   1344.66 o
  14   8   8    23120.09    19663.59   1513.18 o
  16   8   8    26892.60    26192.56   1952.58 o
  18   8   8    82363.79    80477.84   5906.71 o
  20   8   8    10502.15    16302.88   6797.27 o
  22   8   8     2804.94     2257.64   2676.78 o
 -23   9   8     9401.39    11724.70   2352.12 o
 -21   9   8    33895.25    33431.99   1884.37 o
 -19   9   8     9507.26    12032.30   1256.33 o
 -17   9   8    12987.37    13075.94    937.45 o
 -15   9   8    33316.48    35529.04   1608.03 o
 -13   9   8   196355.52   196348.11   3132.88 o
 -11   9   8      314.85     4605.23    507.88 o
  -9   9   8   255937.48   259352.11   4953.71 o
  -7   9   8    26424.68    27343.21    685.48 o
  -5   9   8      359.27      325.00    352.12 o
  -3   9   8   709751.56   739151.63  12447.97 o
  -1   9   8    70369.88    71918.54   1256.93 o
   1   9   8   278527.63   279805.22   5577.39 o
   3   9   8   159157.42   156282.56   2708.71 o
   5   9   8    19700.54    24746.65   1642.51 o
   7   9   8   226831.98   227487.50   2909.24 o
   9   9   8   266287.19   269818.94   4134.59 o
  11   9   8    38348.82    35055.55   1617.71 o
  13   9   8   120614.02   117672.25   4757.84 o
  15   9   8     6855.60     8720.25    987.02 o
  17   9   8      222.53     -512.49   1821.62 o
  19   9   8   112112.68   117073.30   5363.72 o
  21   9   8     6065.48     4542.38   2432.59 o
 -24  10   8     1457.91     3260.49   4206.61 o
 -22  10   8     6567.82    11902.41   2455.82 o
 -20  10   8      152.88     1814.12   1514.14 o
 -18  10   8     6224.71     5508.88   1345.75 o
 -16  10   8    12672.04    13118.18   1246.14 o
 -14  10   8    91649.83    93996.14   2902.69 o
 -12  10   8    97404.65   103599.50   2524.01 o
 -10  10   8    10304.79    11763.28    777.32 o
  -8  10   8     3751.94     4815.05    733.45 o
  -6  10   8    17332.03    16321.82    602.24 o
  -4  10   8    40978.16    43072.37   1264.69 o
  -2  10   8   169889.92   166739.63   4138.47 o
   0  10   8   180945.61   172624.19   2962.92 o
   2  10   8   164638.02   169545.56   4326.21 o
   4  10   8    32581.65    31264.85   2037.49 o
   6  10   8    13607.49    15990.07    996.44 o
   8  10   8    56823.86    57248.60   2087.10 o
  10  10   8   128414.88   131860.73   2880.66 o
  12  10   8    48450.70    42386.27   3908.01 o
  14  10   8     3158.63     2232.92   1637.22 o
  16  10   8      990.06     2013.60   1635.87 o
  18  10   8     1226.36     2002.94   3304.46 o
  20  10   8     1351.20    -2470.74   2470.74 o
 -23  11   8     8035.59    10801.38   3940.06 o
 -21  11   8      160.31     -269.77   1733.74 o
 -19  11   8    11490.35    13451.09   1944.51 o
 -17  11   8    30511.60    30002.56   1265.64 o
 -15  11   8    32706.83    36102.34   1213.81 o
 -13  11   8   209982.08   216416.06   5191.80 o
 -11  11   8   260512.63   258551.09   4364.08 o
  -9  11   8    12318.82    15138.07    750.53 o
  -7  11   8     3832.69     5280.24    560.98 o
  -5  11   8    35527.10    33179.95    823.65 o
  -3  11   8   382993.06   398651.75   8578.40 o
  -1  11   8   268171.50   269046.44   5794.78 o
   1  11   8   960046.06   976932.25  14983.16 o
   3  11   8     6267.89    10047.19   1065.91 o
   5  11   8      534.57     4554.14   1285.45 o
   7  11   8    22180.27    23388.35   1293.50 o
   9  11   8   394320.72   397773.56   8364.17 o
  11  11   8     2084.80     3240.91   6265.58 o
  13  11   8   190006.03   190675.14   4574.74 o
  15  11   8     2404.05     3888.02   3204.56 o
  17  11   8      247.04     3090.81   2344.30 o
  19  11   8     7996.20    10137.85   5936.16 o
  21  11   8    35157.91    32034.74   5818.90 o
 -22  12   8    21156.66    18449.81   5789.80 o
 -20  12   8     1353.67    -2528.43   3155.22 o
 -18  12   8    12625.83     9683.27   1510.79 o
 -16  12   8       28.65       37.45    880.27 o
 -14  12   8    11263.06     9114.27   1052.45 o
 -12  12   8    43558.17    48145.04   1269.71 o
 -10  12   8    27400.86    28312.90   1011.09 o
  -8  12   8   133098.09   133120.45   2208.95 o
  -6  12   8     1471.64     3157.47    708.27 o
  -4  12   8     2763.87     4242.68    859.46 o
  -2  12   8     8691.99     9962.27    881.35 o
   0  12   8    32821.16    32805.78   1015.61 o
   2  12   8      307.93     1023.33    637.62 o
   4  12   8    56425.59    54525.25   1381.27 o
   6  12   8    59020.46    55898.65   1536.75 o
   8  12   8       32.59      451.71    794.80 o
  10  12   8     6286.21     9247.47   1910.16 o
  12  12   8     2533.62      263.17   1049.33 o
  14  12   8     8275.36     5033.06   1330.30 o
  16  12   8      488.35      293.93   1964.02 o
  18  12   8    10853.03    13073.79   3147.85 o
  20  12   8     1016.33     7783.83   3603.47 o
 -21  13   8      500.96    -2502.41   2502.41 o
 -19  13   8     6595.50     4851.30   2279.14 o
 -17  13   8    19333.47    17206.62   1622.07 o
 -15  13   8     1158.30       43.90   1024.17 o
 -13  13   8     2066.36     1873.64    824.48 o
 -11  13   8     4642.62     3784.36   1294.04 o
  -9  13   8    23007.99    22577.93    887.77 o
  -7  13   8     1961.06     4365.64    872.05 o
  -5  13   8    31885.76    32744.93   1804.58 o
  -3  13   8     4680.25     6227.77    929.11 o
  -1  13   8    20754.00    19747.42   1088.64 o
   1  13   8    14482.94    13604.86    807.95 o
   3  13   8     8158.02     6369.14   1170.70 o
   5  13   8     3771.23     2957.04    771.93 o
   7  13   8      408.23     1258.45    941.09 o
   9  13   8    15885.35    15278.98   1784.49 o
  11  13   8       51.99    -1394.62   2286.63 o
  13  13   8      851.60     1466.85   2000.38 o
  15  13   8     4520.16    16039.23   2769.82 o
  17  13   8      712.90    -3169.72   3836.15 o
  19  13   8      433.11     5814.45   3023.62 o
 -20  14   8    12373.76    12069.41   2665.92 o
 -18  14   8    18589.76    19743.89   3984.15 o
 -16  14   8    26999.14    29293.74   2042.91 o
 -14  14   8    48711.03    50704.19   1675.14 o
 -12  14   8    40173.14    39991.64   1518.88 o
 -10  14   8    29598.43    32204.82   2035.45 o
  -8  14   8     5707.47     6811.49   1093.88 o
  -6  14   8    29761.42    24303.48   2201.88 o
  -4  14   8    38182.39    35377.96    972.44 o
  -2  14   8   171870.72   165740.53   3090.75 o
   0  14   8   108581.53   107826.89   3808.83 o
   2  14   8    34166.91    35499.07   1491.65 o
   4  14   8     7806.31     9894.59   1181.16 o
   6  14   8       31.26    -1210.03   1210.03 o
   8  14   8    32507.39    34969.06   1477.49 o
  10  14   8    40178.07    37378.14   1640.59 o
  12  14   8    29911.24    31427.59   1964.85 o
  14  14   8      750.69     1371.25   1967.00 o
  16  14   8    15230.83     9384.71   7508.51 o
  18  14   8      627.91     3024.19   3044.88 o
 -19  15   8     5574.89      777.09   2049.98 o
 -17  15   8     6662.68     2451.48   1884.11 o
 -15  15   8     2191.12      227.04   1549.76 o
 -13  15   8    40518.06    39869.38   1510.04 o
 -11  15   8      348.95    -1331.02   1331.02 o
  -9  15   8       93.07     2170.02   1642.39 o
  -7  15   8    10436.66    11783.16   1310.60 o
  -5  15   8     3338.99     3181.23   1077.56 o
  -3  15   8      802.38     2959.21    951.88 o
  -1  15   8    66695.52    67331.88   1780.93 o
   1  15   8    12455.37    12713.99   1560.88 o
   3  15   8      611.73     -733.39    929.13 o
   5  15   8       44.48     2441.13   1718.86 o
   7  15   8     2858.07     3318.87   1193.10 o
   9  15   8     3394.09     3974.03   1093.58 o
  11  15   8     3496.56      108.57   1812.72 o
  13  15   8    24615.63    22095.15   2174.28 o
  15  15   8       59.15    -2022.23   4073.37 o
  17  15   8     8235.77     6133.64   3048.51 o
 -18  16   8    10220.55     9079.51   3226.17 o
 -16  16   8      962.36    -1165.63   2117.31 o
 -14  16   8    63014.18    64688.79   3918.01 o
 -12  16   8      924.23     4417.21   1086.04 o
 -10  16   8    65388.27    62175.73   4199.28 o
  -8  16   8     7711.15    10672.87   1616.42 o
  -6  16   8    21877.79    20180.96   1659.21 o
  -4  16   8     1925.35     4341.91    924.85 o
  -2  16   8   210296.86   200064.41   4491.05 o
   0  16   8    81140.18    80399.71   2865.32 o
   2  16   8    66137.12    64622.37   2435.54 o
   4  16   8    42910.75    39917.72   2673.07 o
   6  16   8    49729.11    50281.07   2386.39 o
   8  16   8    47503.45    49092.68   3025.38 o
  10  16   8    65757.84    64838.46   2221.61 o
  12  16   8    77567.59    74342.20   6564.44 o
  14  16   8     4970.40     2552.62   2250.98 o
  16  16   8     2200.11    -2978.49   2978.49 o
 -17  17   8     1563.39      -29.12   4222.59 o
 -15  17   8     1535.46     4367.48   5354.64 o
 -13  17   8    39255.56    42718.13   3731.23 o
 -11  17   8     5432.53     5838.90   2149.38 o
  -9  17   8      758.47     1538.09    869.83 o
  -7  17   8     7648.96    11916.07   1522.79 o
  -5  17   8     4849.66     4374.64   1077.99 o
  -3  17   8    18126.35    23148.13   1890.77 o
  -1  17   8    22980.71    39017.66   4107.04 o
   1  17   8    32942.13    29433.73   2077.81 o
   3  17   8       35.34     1645.82   1240.24 o
   5  17   8     2914.23      450.38   1142.12 o
   7  17   8      566.88     -758.59   1251.91 o
   9  17   8    29370.81    28796.03   1442.74 o
  13  17   8     4141.18     2043.89   2157.22 o
  15  17   8       36.38     2525.70   2428.42 o
 -16  18   8      201.84    -2128.74   2177.78 o
 -14  18   8    79363.59    88508.64   3597.33 o
 -12  18   8      388.39    -1663.69   1787.10 o
 -10  18   8     1778.38     -629.46   1566.60 o
  -8  18   8    63402.55    60285.13   4298.09 o
  -6  18   8      166.24    -1220.69   1220.69 o
  -4  18   8     2134.58     2736.86   1288.55 o
  -2  18   8   213755.92   196210.66  14768.03 o
   0  18   8    49417.81    45956.88   2599.38 o
   2  18   8    33046.05    30456.49   2529.48 o
   4  18   8    21146.11    17600.53   1654.15 o
   6  18   8    14735.61    16176.12   1557.94 o
   8  18   8    16617.96    12163.61   2024.02 o
  10  18   8    67267.27    59718.53   2304.97 o
  12  18   8    68299.84    60556.67   3347.87 o
  14  18   8    16983.92    19955.96   2698.31 o
 -15  19   8     3173.73     7588.99   2189.67 o
 -13  19   8       54.38     1636.03   3671.10 o
 -11  19   8      836.88      276.00   1809.75 o
  -9  19   8     1269.70     6117.89   2389.12 o
  -7  19   8     7087.80    23037.43   4131.13 o
  -5  19   8     6255.09     5730.10   3152.07 o
  -3  19   8     3882.17     5421.80   2442.35 o
  -1  19   8      202.51     3635.28   1436.65 o
   1  19   8     7044.14     4924.42   2804.13 o
   3  19   8     2387.26     5024.40   2318.49 o
   5  19   8      195.75    14316.64   2667.14 o
   7  19   8     3831.45     2789.45   1608.71 o
   9  19   8    14717.83    11831.58   1829.03 o
  11  19   8     4634.84     4542.91   2210.23 o
  13  19   8      108.37      477.11   4166.76 o
 -14  20   8     1446.65    -1484.08   3903.68 o
 -12  20   8    13583.66    14460.88   2193.83 o
 -10  20   8     6334.91     2298.34   3059.83 o
  -8  20   8   231106.92   219315.17   6990.40 o
  -6  20   8    47544.06    44872.85   6112.77 o
  -4  20   8    20355.51    17802.32   1786.23 o
  -2  20   8     1909.15     3104.49   2044.32 o
   0  20   8    10999.60     7658.05   1850.16 o
   2  20   8     3319.90     3494.65   1858.73 o
   4  20   8   190220.36   202851.39  10959.53 o
   6  20   8   124494.30   120767.52   5298.43 o
   8  20   8    11778.06     7283.98   3983.11 o
  10  20   8     6511.92    13001.91   2969.40 o
  12  20   8      619.96    -3033.63   3033.63 o
 -11  21   8      943.15    -2588.11   2588.11 o
  -9  21   8     4170.72     4726.07   3040.20 o
  -7  21   8    11239.79    29216.72   3420.90 o
  -5  21   8      520.39     1522.14   1830.69 o
  -3  21   8     6406.29     8192.48   2217.38 o
  -1  21   8      752.32     1290.43   2457.73 o
   1  21   8     1325.39     -382.88   1626.01 o
   3  21   8       29.27    -3130.49   3130.49 o
   5  21   8     2257.75     6551.08   2350.86 o
   7  21   8     3492.18     2051.28   2016.12 o
   9  21   8      713.23     2229.84   3264.44 o
 -10  22   8     3292.87     4250.66   2213.35 o
  -8  22   8      957.52     -464.99   2170.58 o
  -6  22   8     2239.11     2696.37   1696.12 o
  -4  22   8     7279.23    10296.26   4148.35 o
  -2  22   8     1086.30     3992.61   1960.54 o
   0  22   8     3533.17     6826.03   3413.41 o
   2  22   8      800.98    -3314.79   3898.30 o
   4  22   8      141.18     2679.50   2383.98 o
   6  22   8     1091.08     5500.24   3384.92 o
   8  22   8     6321.05     8931.49   2614.99 o
  -7  23   8     1038.39     3634.29   4559.05 o
  -5  23   8      855.57     5350.86   3061.15 o
  -3  23   8      941.42     -154.56   2680.69 o
  -1  23   8      214.91      289.73   2020.11 o
   1  23   8     6140.73     2827.61   2410.83 o
   3  23   8     6693.65     7484.28   2371.99 o
   5  23   8      267.78    -1002.71   7739.84 o
 -25   1   9     8292.53     6359.43   1697.55 o
 -23   1   9    32929.72    28977.33   1621.24 o
 -21   1   9    52528.33    52032.77   1558.16 o
 -19   1   9     1102.95      106.88    754.51 o
 -17   1   9   253975.14   260879.89   3950.89 o
 -15   1   9     2283.85     4515.81    518.76 o
 -13   1   9    73551.27    76384.11   1297.87 o
 -11   1   9   800243.06   818375.00   7495.67 o
  -9   1   9   104838.28   111788.91   1283.41 o
  -7   1   9   493500.38   510744.75   4566.22 o
  -5   1   9   398643.41   424346.63   4150.63 o
  -3   1   9    43668.59    42171.72    751.73 o
  -1   1   9    46427.48    46917.35    983.91 o
   1   1   9  1857479.13  1830172.50  13162.33 o
   3   1   9   362738.31   363090.66   3218.83 o
   5   1   9   238940.03   251950.27   2420.38 o
   7   1   9    86761.53    94220.22   1193.81 o
   9   1   9    17620.71    19858.17    856.86 o
  11   1   9    73980.97    85398.85   2524.63 o
  13   1   9   297891.69   305479.91   3957.92 o
  15   1   9   230020.66   244405.73   4044.16 o
  17   1   9    49968.15    43827.69   1939.72 o
  19   1   9     2371.90     4066.46   1573.98 o
  21   1   9     4665.79     5081.44   2569.75 o
  23   1   9    11079.15     7815.17   2683.09 o
 -26   2   9    16294.87    10472.40   2774.97 o
 -24   2   9    18965.05    19870.20   1782.89 o
 -22   2   9     4770.14     5588.98   1370.44 o
 -20   2   9     1631.47     2318.53    743.20 o
 -18   2   9   189689.72   197858.27   2980.87 o
 -16   2   9   271113.13   276251.41   2982.01 o
 -14   2   9    20227.74    19263.70    636.10 o
 -12   2   9   629087.50   632807.69   6589.79 o
 -10   2   9   401098.53   389128.47   3647.56 o
  -8   2   9    78117.22    83161.73   1503.13 o
  -6   2   9   413248.84   426768.09   5025.92 o
  -4   2   9   753349.31   736286.44   6661.13 o
  -2   2   9    81654.15    80859.77    971.06 o
   0   2   9   694048.50   656401.44   5409.91 o
   2   2   9   719352.06   670979.75   5550.56 o
   4   2   9    94724.45   101633.84   1394.71 o
   6   2   9     4446.20     6297.82    445.90 o
   8   2   9    41373.72    35961.16    828.41 o
  10   2   9   115674.61   117211.80   1955.35 o
  12   2   9    42153.28    41429.49   1260.74 o
  14   2   9   296719.34   282358.78   4766.16 o
  16   2   9    13635.34    21098.49   1349.71 o
  18   2   9     7187.84    11281.28   1467.27 o
  20   2   9       36.35     1632.39   1635.66 o
  22   2   9     3977.74     3517.96   2822.82 o
 -25   3   9     1542.23     -920.37   1892.67 o
 -23   3   9     5599.95     4585.83   1436.79 o
 -21   3   9    17928.76    19517.68   1175.25 o
 -19   3   9     7108.27     7747.40    819.83 o
 -17   3   9    38899.81    39881.27   1182.00 o
 -15   3   9    23094.49    24975.02    843.67 o
 -13   3   9    27091.88    29473.50    814.33 o
 -11   3   9     8683.96    10589.77    493.48 o
  -9   3   9   205753.94   206482.42   2104.19 o
  -7   3   9   185482.88   196090.05   2283.51 o
  -5   3   9    82686.05    84406.96   1440.79 o
  -3   3   9    20606.61    23784.98    500.96 o
  -1   3   9    62048.45    60622.92    891.93 o
   1   3   9     6709.90     7684.82    406.66 o
   3   3   9    78594.35    73441.20   1213.38 o
   5   3   9    84748.16    74939.65   1161.80 o
   7   3   9    86763.45    83054.42   1792.12 o
   9   3   9    13668.18    13852.49    644.96 o
  11   3   9    30108.22    35928.65   1844.34 o
  13   3   9     3170.30      734.49    783.35 o
  15   3   9    11221.50    13764.07   1232.64 o
  17   3   9    36190.17    41439.88   3424.82 o
  19   3   9    28634.13    28269.83   1783.88 o
  21   3   9    17269.71    14890.15   2726.22 o
  23   3   9     2249.89     5424.48   3616.72 o
 -24   4   9    12747.66    10264.98   1864.61 o
 -22   4   9    10740.41     9704.24   1497.43 o
 -20   4   9     3222.88     3752.31    922.18 o
 -18   4   9     1471.59     2512.21    838.15 o
 -16   4   9       32.27      867.55    580.94 o
 -14   4   9      700.95     1710.13    433.32 o
 -12   4   9     4309.57     7470.02   1019.51 o
 -10   4   9    15640.44    15696.58    576.96 o
  -8   4   9    73760.27    73673.95   1455.91 o
  -6   4   9   123154.80   115642.98   2822.97 o
  -4   4   9      391.86     1554.22    240.46 o
  -2   4   9    39900.82    38702.17    715.34 o
   0   4   9    40184.37    38170.60    765.89 o
   2   4   9    13009.66    13405.05    488.28 o
   4   4   9    64086.61    63419.18   1528.29 o
   6   4   9   420956.72   397623.78   4925.20 o
   8   4   9   340640.63   332002.19   3868.13 o
  10   4   9    24668.01    28950.82   1021.27 o
  12   4   9    81592.40    77161.11   1548.43 o
  14   4   9     7278.61     8937.43    986.34 o
  16   4   9       91.37      906.39   1665.87 o
  18   4   9     3469.30     2046.12   1281.65 o
  20   4   9    53988.25    46598.55   2506.57 o
  22   4   9       32.86     8417.48   2575.99 o
 -25   5   9     4572.23     5318.63   2693.86 o
 -23   5   9       26.19      477.92   1767.89 o
 -21   5   9      127.06     2397.95   2274.73 o
 -19   5   9    30622.08    32065.70   1265.79 o
 -17   5   9     8210.46    10518.03    874.31 o
 -15   5   9     1988.16      560.91    655.24 o
 -13   5   9    24274.47    25148.26   1037.93 o
 -11   5   9    61688.14    62082.11   1006.55 o
  -9   5   9    31869.26    27544.60    581.23 o
  -7   5   9    52422.66    50159.64    709.97 o
  -5   5   9    72845.57    79891.21   1273.24 o
  -3   5   9   172770.19   174986.36   1801.25 o
  -1   5   9    16187.70    13192.57    679.16 o
   1   5   9   244076.84   247771.73   4413.11 o
   3   5   9   455897.59   460453.28   5607.66 o
   5   5   9    62001.59    55829.96   1072.75 o
   7   5   9     6415.73     7917.52   1205.79 o
   9   5   9    45476.16    48830.46   1307.47 o
  11   5   9      760.58      -65.93    643.34 o
  13   5   9     8522.99     9822.86   1292.01 o
  15   5   9    57860.00    53501.55   2138.55 o
  17   5   9    14350.54    14633.89   2204.23 o
  19   5   9    10240.06     9254.73   1817.55 o
  21   5   9     2222.63     1160.70   1933.97 o
  23   5   9      776.20     -269.20   4362.17 o
 -24   6   9      196.75       53.52   2603.97 o
 -22   6   9     6788.16     1667.07   1806.39 o
 -20   6   9      326.22    -1668.00   1668.00 o
 -18   6   9     8544.95     8623.95   1412.85 o
 -16   6   9    11320.87     9588.18    720.41 o
 -14   6   9     4317.14     3394.94    716.61 o
 -12   6   9     6971.75    11239.81    596.13 o
 -10   6   9   128296.60   129404.93   2166.30 o
  -8   6   9    25713.53    24700.16    533.55 o
  -6   6   9   153785.23   158165.56   2621.03 o
  -4   6   9      436.50      565.16    355.07 o
  -2   6   9   132905.91   131469.42   1964.90 o
   0   6   9   335666.88   334626.13   3612.60 o
   2   6   9    73281.52    76448.18   1367.78 o
   4   6   9    68964.56    70219.26   1465.23 o
   6   6   9    45669.21    47593.50   1178.00 o
   8   6   9    19130.25    19068.00    889.27 o
  10   6   9    50983.20    52283.95   1455.82 o
  12   6   9   169226.11   174629.11   3411.99 o
  14   6   9      177.64      673.92    806.20 o
  16   6   9    11170.45    10897.19   3237.88 o
  18   6   9     8199.05     4635.12   1790.73 o
  20   6   9     1017.79     -913.15   1754.88 o
  22   6   9      479.36     3887.88   3313.96 o
 -25   7   9     8480.39    10208.39   5158.96 o
 -23   7   9     4899.51     4285.82   2141.20 o
 -21   7   9    89895.80    87364.09   4848.17 o
 -19   7   9    10936.29    11104.71   1550.07 o
 -17   7   9    42914.58    42846.54   2749.24 o
 -15   7   9    34450.93    34892.62   1280.32 o
 -13   7   9   101136.04   101403.99   2037.50 o
 -11   7   9     2545.27     2590.40    559.01 o
  -9   7   9   354907.00   353882.78   4842.28 o
  -7   7   9   554429.44   544955.75   7427.34 o
  -5   7   9     1417.56     2559.80    323.11 o
  -3   7   9    96039.91    90465.48   1332.32 o
  -1   7   9   137334.58   127470.11   2341.85 o
   1   7   9   182615.52   184474.80   2458.66 o
   3   7   9    32560.64    31791.90    983.06 o
   5   7   9   458801.06   464588.50   4983.58 o
   7   7   9    61847.55    60721.03   1614.95 o
   9   7   9    30912.45    30738.77   1270.41 o
  11   7   9     6129.71     9110.51   1224.55 o
  13   7   9      219.16     -143.44   1242.33 o
  15   7   9     2173.46     4864.68   1541.94 o
  17   7   9    25588.32    29058.28   1937.64 o
  19   7   9    25857.24    28096.65   3520.65 o
  21   7   9     9606.01    14120.55   4238.83 o
 -24   8   9     2330.40      563.55   2043.86 o
 -22   8   9    84948.41    85674.69   4403.26 o
 -20   8   9    10085.99     9680.39   1305.21 o
 -18   8   9    43540.60    43332.71   1317.48 o
 -16   8   9    42811.95    46674.31   1449.55 o
 -14   8   9     1361.24     1419.66    903.83 o
 -12   8   9    20443.16    21911.67   1074.65 o
 -10   8   9   327822.56   332525.50   6210.49 o
  -8   8   9     1559.74     7083.36    665.31 o
  -6   8   9   675821.50   677173.31  12161.46 o
  -4   8   9     6488.15     8149.89    504.73 o
  -2   8   9    21068.87    21002.79    807.66 o
   0   8   9   117664.27   119097.19   2960.16 o
   2   8   9   186866.73   183275.63   4495.27 o
   4   8   9     8766.15    15336.20    978.02 o
   6   8   9  1002053.63  1033394.94  10179.17 o
   8   8   9    70107.55    69550.25   1589.65 o
  10   8   9    71501.83    70199.98   1940.16 o
  12   8   9    14003.88    18308.50   1899.76 o
  14   8   9     4578.29     4456.90   1335.78 o
  16   8   9     9268.30     7660.82   1950.36 o
  18   8   9   109799.33   104841.88   4871.02 o
  20   8   9    47494.01    41156.90   3729.72 o
  22   8   9    10360.87     8542.62   3524.08 o
 -23   9   9     1620.20     1494.54   5312.76 o
 -21   9   9    26767.89    28409.80   2778.39 o
 -19   9   9    21793.41    23643.69   1649.46 o
 -17   9   9     8376.49     5863.73    964.06 o
 -15   9   9     1342.27     1340.58   1002.27 o
 -13   9   9     4148.45     5728.72    702.02 o
 -11   9   9     3326.98     3206.82    569.49 o
  -9   9   9   222077.88   218034.14   3235.05 o
  -7   9   9   582914.19   583815.19  14682.85 o
  -5   9   9   276697.38   272630.84   4637.68 o
  -3   9   9    71040.92    73344.21   1833.53 o
  -1   9   9     1176.49     1659.61    439.28 o
   1   9   9    14914.40    16559.89    951.69 o
   3   9   9    55622.36    52591.53   1290.05 o
   5   9   9   299054.72   301281.59   3884.10 o
   7   9   9   152664.33   152917.66   2224.33 o
   9   9   9    42730.09    43124.54   1395.97 o
  11   9   9     8999.83     6302.42    916.77 o
  13   9   9     4962.97     3500.56   2158.41 o
  15   9   9      289.69     2144.17   1250.81 o
  17   9   9     7107.84    12986.84   2347.56 o
  19   9   9    13004.22    11804.51   2302.10 o
  21   9   9     2491.98     2286.16   2622.78 o
 -22  10   9    12945.60    10302.93   1976.19 o
 -20  10   9      723.23      338.29   1451.93 o
 -18  10   9      800.63     -193.01    968.93 o
 -16  10   9   222548.72   225023.08   3856.84 o
 -14  10   9     5839.12     9386.39   1059.39 o
 -12  10   9   415219.78   431300.72   6439.12 o
 -10  10   9    16961.96    17119.39    711.35 o
  -8  10   9     8611.19     8414.50    671.61 o
  -6  10   9    48130.11    49682.88   1065.18 o
  -4  10   9   921587.38   925217.38  11315.50 o
  -2  10   9   340090.31   340045.31   5790.06 o
   0  10   9   422666.31   427690.22   5540.18 o
   2  10   9    53036.19    53361.97   1316.02 o
   4  10   9     1003.80     4191.66    647.00 o
   6  10   9   131217.80   125340.13   1964.65 o
   8  10   9   201912.27   206872.16   2792.48 o
  10  10   9   360094.28   370512.34   6327.88 o
  12  10   9    24935.24    20234.56   1843.31 o
  14  10   9    15212.07    10609.73   1396.62 o
  16  10   9     6261.71    10211.83   1464.79 o
  18  10   9    22485.53    17497.50   7469.30 o
  20  10   9      132.15     2577.90   2496.30 o
 -23  11   9      604.04     3870.13   2071.22 o
 -21  11   9    33625.25    38655.99   3566.98 o
 -19  11   9      705.77     -215.92   2776.70 o
 -17  11   9    25808.50    23127.59   1429.05 o
 -15  11   9    44035.13    44742.23   1404.84 o
 -13  11   9   124483.11   121018.93   3487.40 o
 -11  11   9    23513.58    27167.39   1365.86 o
  -9  11   9    99387.90    98799.99   2278.68 o
  -7  11   9    71039.38    73428.20   1345.29 o
  -5  11   9    30244.48    31850.07   1271.66 o
  -3  11   9   291536.38   299562.16   5419.32 o
  -1  11   9   165076.89   153737.20   4333.74 o
   1  11   9    54533.67    59368.75   2603.92 o
   3  11   9    10388.71    16458.70    860.58 o
   5  11   9    84368.06    85926.94   1850.82 o
   7  11   9     4528.68     6035.17   1609.40 o
   9  11   9   114877.86   118838.45   3117.79 o
  11  11   9    57007.20    64334.80   2973.13 o
  13  11   9     4937.07     5306.06   1270.20 o
  15  11   9     3635.30     3758.70   2030.75 o
  17  11   9     8860.47     9757.74   2309.59 o
  19  11   9    14756.74     9307.99   2636.77 o
 -22  12   9     1660.30    -2602.98   2602.98 o
 -20  12   9      295.01    -1679.99   1679.99 o
 -18  12   9     1643.45     3981.69   1608.65 o
 -16  12   9    37123.09    36254.39   1345.40 o
 -14  12   9     2040.51     2044.16    821.53 o
 -12  12   9   121051.75   116955.14   2032.58 o
 -10  12   9     2333.53     1453.87    619.44 o
  -8  12   9     9769.07    10803.65    614.95 o
  -6  12   9     4830.44     7446.12    725.89 o
  -4  12   9   241616.03   251005.98   5670.30 o
  -2  12   9    70643.99    75585.19   2383.57 o
   0  12   9    72221.60    67074.55   2103.60 o
   2  12   9    31604.85    33874.29   1283.00 o
   4  12   9    41801.40    39317.59   1189.02 o
   6  12   9      432.30     6003.90   1218.27 o
   8  12   9    94970.85    94564.65   1963.38 o
  10  12   9    47844.79    45382.76   1836.67 o
  12  12   9    30406.19    30022.70   1667.09 o
  14  12   9      944.59    13453.41   3363.80 o
  16  12   9    30444.14    26967.83   2641.50 o
  18  12   9      538.48     1000.09   2694.06 o
  20  12   9    12634.21    15562.07   5056.36 o
 -21  13   9      841.37     5192.04   2677.45 o
 -19  13   9     1078.81    -2214.33   2214.33 o
 -17  13   9     3822.07     1107.04   1712.76 o
 -15  13   9    30777.15    31369.01   1372.42 o
 -13  13   9     6635.00     6710.37   1235.15 o
 -11  13   9      312.81     -260.00   1002.44 o
  -9  13   9     1623.85     3603.36    776.24 o
  -7  13   9    33650.49    32376.94    958.41 o
  -5  13   9    49027.55    48282.32   1188.40 o
  -3  13   9    72971.13    74569.04   1893.30 o
  -1  13   9    52270.68    53173.04   1699.43 o
   1  13   9       31.31     2831.53    778.93 o
   3  13   9    35629.95    36270.43   1672.74 o
   5  13   9     1640.31     4547.69   1056.76 o
   7  13   9    53280.54    50637.02   1640.36 o
   9  13   9    15974.43    16276.89    971.10 o
  11  13   9    41789.07    42592.16   1837.01 o
  13  13   9     6194.81     6033.59   1432.16 o
  15  13   9    51254.86    51164.93   6842.34 o
  17  13   9    10856.35     8145.43   2418.23 o
  19  13   9    12859.29     7738.65   3059.56 o
 -20  14   9     1594.01    -2880.97   2880.97 o
 -18  14   9     3632.28    10700.67   2256.60 o
 -16  14   9     2216.64    -1238.47   1238.47 o
 -14  14   9     6934.40     8863.57   1308.36 o
 -12  14   9     5066.08     4682.32   1031.19 o
 -10  14   9       13.98     1669.99   1252.22 o
  -8  14   9      345.36     -801.49   1205.28 o
  -6  14   9       94.11     1024.28    623.41 o
  -4  14   9       22.37      671.95    602.06 o
  -2  14   9     7387.20    13059.06   1022.30 o
   0  14   9    39073.16    37859.84   1163.73 o
   2  14   9    49879.64    54541.25   2415.36 o
   4  14   9    14174.91    15680.26   1308.25 o
   6  14   9    17082.49    17906.67   1829.30 o
   8  14   9     1423.14     1165.91   1262.90 o
  10  14   9     3271.18     2997.33   1159.97 o
  12  14   9      772.82     -876.54   1252.52 o
  14  14   9    20738.46    17122.87   3301.69 o
  16  14   9      621.36     5308.07   2673.26 o
  18  14   9     9500.49    13970.31   5107.30 o
 -19  15   9      156.13    -4194.15   4194.15 o
 -17  15   9     4266.57     6458.48   1915.56 o
 -15  15   9     1227.43    -1780.50   1781.25 o
 -13  15   9     1060.19      718.59    992.32 o
 -11  15   9    25914.81    25592.21   1774.77 o
  -9  15   9      808.72     1812.21    727.27 o
  -7  15   9    13484.98    14175.85   1030.61 o
  -5  15   9   109350.33   105148.20   3136.51 o
  -3  15   9     7464.03    10758.10   1570.16 o
  -1  15   9       65.47     2814.38   1167.43 o
   1  15   9    12588.43    17348.95   1575.30 o
   3  15   9    16293.43    15584.81   1238.16 o
   5  15   9     4666.85     3603.25   1229.32 o
   7  15   9    59308.00    56373.30   2283.89 o
   9  15   9    16232.13    17930.74   2113.09 o
  11  15   9      723.88     1716.76   1088.57 o
  13  15   9     2972.99     -876.25   2413.67 o
  15  15   9     6937.97     7636.02   4121.23 o
  17  15   9     8555.95     6616.25   3881.96 o
 -18  16   9        4.36    -2124.39   2124.39 o
 -16  16   9     8104.38     4995.19   3960.01 o
 -14  16   9     3941.09     4353.81   2360.94 o
 -12  16   9     9602.75    11316.90   1419.42 o
 -10  16   9     7922.39     9052.66   1442.45 o
  -8  16   9     4286.75     7555.95   2016.45 o
  -6  16   9       47.70      411.42   1353.11 o
  -4  16   9    25910.73    26975.95   2921.37 o
  -2  16   9     8378.76    15637.07   1789.59 o
   0  16   9    11634.06     8903.81   1833.57 o
   2  16   9     1108.30     1181.90   1068.39 o
   4  16   9    34295.20    36283.55   3268.79 o
   6  16   9     1494.36     2164.48   1429.28 o
   8  16   9     1588.24     1531.48   1690.73 o
  10  16   9    29212.18    27106.34   1683.23 o
  12  16   9     1039.85    -2493.94   2493.94 o
  14  16   9       27.65    -2708.16   2708.16 o
  16  16   9    19602.72    19356.49   3676.39 o
 -17  17   9     4826.01     6355.08   2112.86 o
 -15  17   9   126729.53   123708.43   6477.38 o
 -13  17   9    98098.99    97094.82   3518.87 o
 -11  17   9    19667.30    20131.90   1454.54 o
  -9  17   9    11076.72    13310.82   1087.18 o
  -7  17   9     8731.19     8949.67   2327.34 o
  -5  17   9    52516.11    48375.23   2138.56 o
  -3  17   9   154990.34   143456.84   7246.47 o
  -1  17   9   325729.03   316080.06   7327.25 o
   1  17   9     2098.84     4858.02   1320.06 o
   3  17   9    15546.27    18238.44   1432.18 o
   5  17   9      211.54    -1086.88   1995.57 o
   7  17   9    27250.28    27877.24   1793.99 o
   9  17   9    18515.64    21249.72   2502.76 o
  11  17   9   164296.52   163080.73   7116.07 o
  13  17   9      249.98     -638.58   1935.38 o
  15  17   9    18463.25    19904.69   3336.34 o
 -16  18   9    15164.55    15088.62   3836.53 o
 -14  18   9      334.88    10466.71   2220.67 o
 -12  18   9     7551.99     8532.58   2318.55 o
 -10  18   9     5540.10     4264.92   1926.89 o
  -8  18   9     6004.19     7174.04   1360.02 o
  -6  18   9      790.68     -570.42   1259.15 o
  -4  18   9    66216.91    62731.71   4511.08 o
  -2  18   9    61549.79    70470.17   6049.44 o
   0  18   9      710.00      589.80   1634.75 o
   2  18   9     5557.13     3765.68   1597.46 o
   4  18   9    15706.34    18990.46   1573.16 o
   6  18   9    15289.93    14682.68   1991.01 o
   8  18   9    12265.07     8850.25   1710.74 o
  10  18   9    53512.47    46749.43   3320.41 o
  12  18   9    13390.13     7831.78   2116.03 o
  14  18   9      161.19     1090.90   2655.73 o
 -15  19   9     1698.34     1949.18   2305.50 o
 -13  19   9     1845.50       -4.78   1750.09 o
 -11  19   9     6951.15     6794.53   4157.47 o
  -9  19   9   103863.58    96946.52   3550.39 o
  -7  19   9   142042.14   148107.98   9930.12 o
  -5  19   9     8720.66    10468.84   2801.88 o
  -3  19   9     1227.49     1303.60   1347.43 o
  -1  19   9    25377.86    23821.31   3513.56 o
   1  19   9    24102.77    24289.47   3907.03 o
   3  19   9    17978.15    20074.77   1966.03 o
   5  19   9   179230.48   169642.36  10323.17 o
   7  19   9      732.52     2682.75   2270.91 o
   9  19   9     3049.47     6062.25   3263.72 o
  11  19   9    11511.87    15436.11   4483.92 o
  13  19   9     9961.03    10246.86   2378.65 o
 -14  20   9     1446.35     6860.66   2384.68 o
 -12  20   9     1403.59     4363.46   3874.65 o
 -10  20   9      681.87     1312.50   2388.96 o
  -8  20   9     1760.76    16488.38   3245.73 o
  -6  20   9      207.62    -1771.19   1814.74 o
  -4  20   9      245.69     1811.22   1484.39 o
  -2  20   9      303.27     9106.86   1758.78 o
   0  20   9     1190.47     6098.56   1804.39 o
   2  20   9      104.09     -347.47   3995.94 o
   4  20   9     7725.84    17384.04   6821.82 o
   6  20   9     4353.00    14080.78   4081.68 o
   8  20   9      883.70    -1723.56   1723.56 o
  10  20   9     3728.00     4480.90   2871.81 o
  12  20   9      266.13     1309.34   2524.48 o
 -11  21   9     5516.52     2529.32   2141.84 o
  -9  21   9    30055.84    23250.45   2352.12 o
  -7  21   9    44069.59    47233.98   2867.84 o
  -5  21   9     2985.26      261.74   1880.23 o
  -3  21   9     4272.99     3182.07   2122.07 o
  -1  21   9      118.81     4054.82   1891.80 o
   1  21   9    11796.73     2212.52   2522.64 o
   3  21   9     9434.95     4791.67   1856.28 o
   5  21   9    44595.91    42902.59   3057.03 o
   7  21   9     4234.96     -969.94   2089.41 o
   9  21   9    11515.69    14396.80   2828.79 o
 -10  22   9      831.48     1186.76   2161.06 o
  -8  22   9      917.33     4260.98   2155.84 o
  -6  22   9     2595.50    -1416.81   2072.93 o
  -4  22   9     2032.71     3026.35   2315.91 o
  -2  22   9    11623.11    16941.88   3176.37 o
   0  22   9     1036.95     4299.85   1993.31 o
   2  22   9        9.98      456.79   3979.11 o
   4  22   9     1269.39     2967.68   4981.30 o
   6  22   9      168.02    -1148.87   3897.69 o
  -5  23   9      127.27     3450.94   2786.73 o
  -3  23   9     6350.82     6948.80   2731.53 o
  -1  23   9      334.80     5078.79   2749.09 o
   1  23   9     3998.26     2498.40   2310.38 o
   3  23   9    17229.26    20435.60   2635.57 o
 -24   0  10   143397.75   125840.33   4880.33 o
 -22   0  10      394.93     -789.97   1766.79 o
 -20   0  10   146911.41   148831.77   2984.68 o
 -18   0  10    26496.23    27145.86   1831.49 o
 -16   0  10    12329.46    17188.61    987.98 o
 -14   0  10     2004.63     6021.25    808.68 o
 -12   0  10  1467735.25  1521232.50  27570.92 o
 -10   0  10   598116.44   586475.88   7799.02 o
  -8   0  10   642178.25   657824.50   8764.38 o
  -6   0  10   106737.51   109115.50   3833.65 o
  -4   0  10    11132.38    13236.11    465.35 o
  -2   0  10    15734.63    12297.83    755.79 o
   0   0  10   801185.13   771525.56   8527.45 o
   2   0  10   892351.94   860438.00  10392.46 o
   4   0  10   146905.13   171815.33   2443.04 o
   6   0  10   110980.76    98497.36   2269.09 o
   8   0  10     1239.29      585.25    757.31 o
  10   0  10   135567.64   129910.61   3752.09 o
  12   0  10    46334.31    49761.96   3333.84 o
  14   0  10   384285.69   396849.50  10311.35 o
  16   0  10     4451.40     5818.64   1631.89 o
  18   0  10    93192.74    80062.49   5340.11 o
  20   0  10    22636.87    26108.33   3468.99 o
  22   0  10    31955.15    27392.13   3635.38 o
 -25   1  10    26902.99    29769.82   2795.95 o
 -23   1  10    18672.53    23638.54   2536.30 o
 -21   1  10      749.22      168.32    805.20 o
 -19   1  10    22137.91    23435.94    875.98 o
 -17   1  10    79998.14    81658.53   1960.64 o
 -15   1  10    25590.80    25745.90    927.65 o
 -13   1  10   165266.03   161553.50   2105.33 o
 -11   1  10   352237.59   341524.16   3598.85 o
  -9   1  10    78875.99    70618.16   1013.72 o
  -7   1  10     2719.19     5649.37    646.22 o
  -5   1  10   138952.94   142568.23   2181.53 o
  -3   1  10    39812.06    38934.90    537.28 o
  -1   1  10   131053.37   121484.63   1260.51 o
   1   1  10   530474.81   507637.50   4165.22 o
   3   1  10    77785.78    72438.66   1365.96 o
   5   1  10     9446.79     8137.33    590.80 o
   7   1  10     7996.52     8096.26    462.09 o
   9   1  10     9753.67     9193.20    814.48 o
  11   1  10     2164.51      744.00    712.13 o
  13   1  10   149564.64   146799.42   3054.95 o
  15   1  10    31976.23    35090.75   3132.15 o
  17   1  10     3244.76     6742.98   1190.92 o
  19   1  10       82.73     -534.72   2138.77 o
  21   1  10       50.83    -2103.87   2103.87 o
  23   1  10     1104.80    -3113.19   3113.19 o
 -26   2  10     1497.40     5165.40   2633.52 o
 -24   2  10    33554.75    28353.50   1924.52 o
 -22   2  10     1618.74     2747.92   1311.53 o
 -20   2  10    37758.32    35992.14   1707.50 o
 -18   2  10    34933.26    32381.46   1011.04 o
 -16   2  10       45.34      723.15    566.76 o
 -14   2  10    40099.96    40104.62    894.30 o
 -12   2  10   282791.28   290936.59   3329.65 o
 -10   2  10   128008.65   123557.18   1375.30 o
  -8   2  10    96356.12    98729.94   1332.31 o
  -6   2  10   159123.39   169372.30   2063.57 o
  -4   2  10     4871.03     4097.33    544.05 o
  -2   2  10   343509.78   341306.66   3456.38 o
   0   2  10     7049.00     5786.78    497.14 o
   2   2  10   117550.91   117173.16   1342.55 o
   4   2  10    68008.66    71646.39   1110.92 o
   6   2  10    17101.03    18733.37    733.62 o
   8   2  10   111582.73   112610.52   1488.73 o
  10   2  10    48673.05    47034.50   1753.58 o
  12   2  10      135.75      255.34    946.45 o
  14   2  10    58766.94    61937.06   3533.77 o
  16   2  10     5033.21     4981.56   1377.92 o
  18   2  10      229.36     1331.40   1901.38 o
  20   2  10     9251.19    16167.97   2468.23 o
  22   2  10     8106.45     9174.51   2240.32 o
 -25   3  10    14582.04    10928.10   6243.23 o
 -23   3  10     8631.79    10181.12   4462.19 o
 -21   3  10     8911.21    10821.75   1368.89 o
 -19   3  10     9320.97     8164.98    757.99 o
 -17   3  10    18673.39    18735.79    986.53 o
 -15   3  10    80847.33    80192.28   1329.51 o
 -13   3  10    32053.41    32470.03    847.94 o
 -11   3  10   129126.43   125927.78   1767.52 o
  -9   3  10    50067.24    46724.26   1043.69 o
  -7   3  10   197039.89   200669.81   2355.54 o
  -5   3  10   259352.14   279967.41   3537.55 o
  -3   3  10     5065.44     5718.21    454.31 o
  -1   3  10     1935.84     2417.64    475.62 o
   1   3  10   275090.56   271696.66   2673.33 o
   3   3  10    32045.69    31072.20   1048.92 o
   5   3  10    37313.63    34281.67    718.20 o
   7   3  10   361350.09   364168.19   3632.32 o
   9   3  10    12185.80    16085.22    916.82 o
  11   3  10    54906.15    53809.90   1376.83 o
  13   3  10    55833.29    57149.94   1517.64 o
  15   3  10    39710.58    37961.14   1601.04 o
  17   3  10     5618.82     5983.03   2580.58 o
  19   3  10    23206.16    24755.52   2929.19 o
  21   3  10    19984.79    18421.84   2305.33 o
  23   3  10    19253.93    11237.49   6057.91 o
 -24   4  10     4860.80     3241.63   1635.13 o
 -22   4  10     9542.20    11199.87   1937.24 o
 -20   4  10     3943.29     1951.47   1006.90 o
 -18   4  10    11426.92    10137.23    825.92 o
 -16   4  10     2051.29     3181.24    754.70 o
 -14   4  10    27187.24    25654.61    702.88 o
 -12   4  10    42393.15    40301.95    826.61 o
 -10   4  10   119426.89   118660.74   1767.30 o
  -8   4  10    59900.22    60525.82   1122.26 o
  -6   4  10    38845.94    42512.94    890.65 o
  -4   4  10       19.74     2204.11    353.35 o
  -2   4  10    42351.72    45268.91    758.91 o
   0   4  10     2241.75     2982.89    514.77 o
   2   4  10   331831.38   326178.41   3354.27 o
   4   4  10   217687.86   212796.69   2429.99 o
   6   4  10   102821.38    93487.06   1598.30 o
   8   4  10   137128.97   135830.75   4081.95 o
  10   4  10      325.87     1679.25    832.90 o
  12   4  10    12522.69    13218.01    992.35 o
  14   4  10    15458.57    19022.72   1659.52 o
  16   4  10    50642.73    53035.33   3312.50 o
  18   4  10    32718.32    27157.45   2872.53 o
  20   4  10    37671.00    41272.29   2526.87 o
  22   4  10      871.98      972.65   2478.97 o
 -25   5  10     4793.42     3846.05   2764.19 o
 -23   5  10      129.34     1433.12   2245.27 o
 -21   5  10     9193.13     7911.48   1607.45 o
 -19   5  10    24505.76    24323.68    845.73 o
 -17   5  10    11694.80    14949.45    672.69 o
 -15   5  10   100864.80    97606.89   1583.38 o
 -13   5  10   285869.72   288588.53   3988.65 o
 -11   5  10    27704.36    28326.13    748.20 o
  -9   5  10    37927.93    36234.00    982.36 o
  -7   5  10   256129.67   248222.05   3051.38 o
  -5   5  10   458678.91   448537.16   8957.16 o
  -3   5  10   130048.80   133853.02   2481.90 o
  -1   5  10   690652.94   660440.13   7219.68 o
   1   5  10    92955.40    89069.23   1384.83 o
   3   5  10     1604.20     1574.35    398.59 o
   5   5  10    12871.12     9405.51    547.98 o
   7   5  10   309369.13   302420.91   6179.93 o
   9   5  10     9985.54    11798.11    754.46 o
  11   5  10   460709.28   455767.16   5200.76 o
  13   5  10    35759.38    41285.96   1204.49 o
  15   5  10    14608.60    20170.50   1642.02 o
  17   5  10      940.76     1975.83   1524.38 o
  19   5  10    34918.00    34103.54   2469.94 o
  21   5  10    13216.06    10088.08   2731.03 o
 -24   6  10     7561.09     7298.93   2062.49 o
 -22   6  10     4366.17     3533.21   2378.73 o
 -20   6  10    15793.47    14987.17   1178.84 o
 -18   6  10     2487.41     2120.03    942.58 o
 -16   6  10     7393.71     8474.69    708.60 o
 -14   6  10       41.88      618.84    656.72 o
 -12   6  10    40819.79    41494.83   1125.70 o
 -10   6  10   133338.08   132708.44   2058.50 o
  -8   6  10     2998.36     2016.84    420.91 o
  -6   6  10      966.33     2838.84    494.12 o
  -4   6  10   139333.27   136829.23   1987.55 o
  -2   6  10     2508.42     6613.45    498.80 o
   0   6  10    61626.02    58925.23   1332.06 o
   2   6  10   105787.68   113102.11   2620.73 o
   4   6  10     3060.78     1664.90    604.54 o
   6   6  10    14008.40    12805.67    884.45 o
   8   6  10    70458.01    72992.26   1626.74 o
  10   6  10      317.48     3083.58   1327.60 o
  12   6  10   141055.33   143609.56   2370.59 o
  14   6  10     3446.52     4384.47   1865.14 o
  16   6  10    24417.70    23561.46   1821.76 o
  18   6  10    19052.12    17965.93   2031.77 o
  20   6  10     1418.38     3268.47   3849.09 o
  22   6  10     7685.13     9813.70   3566.99 o
 -25   7  10     2219.53     5740.29   2493.33 o
 -23   7  10    35198.76    32592.15   1933.32 o
 -21   7  10      951.50      257.45   2083.28 o
 -19   7  10   112608.97   113409.80   3286.46 o
 -17   7  10    11068.61     9992.52   1493.18 o
 -15   7  10     4868.05     4947.59    736.96 o
 -13   7  10   108560.58   105884.08   1737.56 o
 -11   7  10    48631.50    45377.69   1143.61 o
  -9   7  10    23636.35    27275.53    846.41 o
  -7   7  10   597137.19   609270.00   8800.30 o
  -5   7  10   292583.31   299433.84   3318.34 o
  -3   7  10    44230.14    45033.75   1153.37 o
  -1   7  10   372633.72   376718.94   4047.20 o
   1   7  10     8546.65     8979.78    544.53 o
   3   7  10    84739.61    84254.03   1554.96 o
   5   7  10   325123.16   315148.50   5897.60 o
   7   7  10   392966.22   397583.97   5163.67 o
   9   7  10    19379.41    19873.34   1598.93 o
  11   7  10    43852.73    47362.18   1645.10 o
  13   7  10      255.20     3955.02   1043.47 o
  15   7  10    39892.27    36406.02   1709.52 o
  17   7  10    13020.92     9478.86   1744.18 o
  19   7  10    36716.54    29599.17   2140.62 o
  21   7  10      813.70      -81.96   4770.61 o
 -24   8  10     3777.61     6326.65   2911.85 o
 -22   8  10    29291.19    29860.52   1867.82 o
 -20   8  10   139014.31   145239.17   6297.12 o
 -18   8  10    33286.05    32993.38   1664.87 o
 -16   8  10     7868.93     8527.14    702.28 o
 -14   8  10    26674.37    26281.83   2075.36 o
 -12   8  10    37286.95    37285.47    862.18 o
 -10   8  10     1913.13      948.79    551.15 o
  -8   8  10   429952.09   428072.63   6225.08 o
  -6   8  10   298520.25   294168.91   3805.30 o
  -4   8  10     4270.07     3727.61    423.04 o
  -2   8  10     6350.31     6104.42    437.14 o
   0   8  10    20583.74    21491.11    966.89 o
   2   8  10    17213.76    18290.21    719.15 o
   4   8  10   121779.84   123052.57   2880.14 o
   6   8  10   235308.53   247319.61   3142.19 o
   8   8  10     2628.55     1529.62   1026.18 o
  10   8  10    19779.42    19136.45   1334.04 o
  12   8  10       56.12      490.84   2688.81 o
  14   8  10     7560.64    11011.47   1939.35 o
  16   8  10      272.67     -363.12   1474.26 o
  18   8  10    36001.20    39022.07   2314.24 o
  20   8  10     3482.73    -4163.34   4163.34 o
 -23   9  10     7544.17     5323.15   2839.84 o
 -21   9  10      291.88     5202.42   1464.77 o
 -19   9  10    98069.57    94710.12   4052.80 o
 -17   9  10    76744.28    74330.79   1548.19 o
 -15   9  10   106482.07   103919.52   2620.70 o
 -13   9  10    77781.92    81081.77   1627.25 o
 -11   9  10     9600.25    10925.56    746.41 o
  -9   9  10     4245.53     4058.81    940.24 o
  -7   9  10   666221.19   672174.56  11834.43 o
  -5   9  10    17393.16    20623.79    635.57 o
  -3   9  10   692714.19   696884.94   7417.52 o
  -1   9  10     1888.85     2191.27    708.55 o
   1   9  10    41810.88    45143.28   1197.00 o
   3   9  10    13765.32    17905.58   1080.31 o
   5   9  10   383322.78   377306.78   4391.58 o
   7   9  10   139994.17   147466.22   2191.35 o
   9   9  10   214265.80   212173.17   3719.29 o
  11   9  10    65508.63    68385.59   2136.97 o
  13   9  10     4017.62     2176.95   1183.19 o
  15   9  10      576.18     2807.62   1435.62 o
  17   9  10    41723.59    40898.72   3137.62 o
  19   9  10    46453.42    49919.20   3384.26 o
  21   9  10     8263.94    12626.42   2957.06 o
 -22  10  10     4300.44     8907.34   3173.13 o
 -20  10  10     2572.02     1459.22   1723.88 o
 -18  10  10    39332.45    32889.41   1342.62 o
 -16  10  10    97511.48    98797.35   3234.56 o
 -14  10  10    35237.30    34965.88   1529.95 o
 -12  10  10      874.47     2075.19   1128.79 o
 -10  10  10    22052.81    27314.89    866.39 o
  -8  10  10    28683.70    30461.66   1328.46 o
  -6  10  10    62066.96    61831.58   1633.55 o
  -4  10  10   389018.97   412306.06   4686.87 o
  -2  10  10   147603.02   149082.59   2934.38 o
   0  10  10      232.44      229.61    529.70 o
   2  10  10     7951.98    10306.80   1427.02 o
   4  10  10     3089.48     5610.97    833.10 o
   6  10  10      370.89     2555.27   1012.18 o
   8  10  10    61998.84    65198.28   2617.05 o
  10  10  10    45637.42    47437.86   1963.46 o
  12  10  10    20085.79    17955.94   2305.14 o
  14  10  10    34090.89    33346.91   1884.03 o
  16  10  10     2039.89     -134.35   2184.87 o
  18  10  10      157.02     2530.96   4255.62 o
  20  10  10     7107.94    11085.47   2777.39 o
 -23  11  10      229.37    -2564.18   2564.18 o
 -21  11  10      812.25     3193.45   2208.06 o
 -19  11  10     3672.39     3001.58   2194.56 o
 -17  11  10   120027.38   117372.38   2510.29 o
 -15  11  10   113224.70   111518.15   4011.53 o
 -13  11  10    55866.38    53468.91   1927.02 o
 -11  11  10     4977.33     4765.21    797.10 o
  -9  11  10    20366.41    22863.53    751.32 o
  -7  11  10    21423.88    21730.06    766.77 o
  -5  11  10    96156.41    93254.84   1418.42 o
  -3  11  10   441431.28   465316.91   5227.98 o
  -1  11  10     5539.52     4240.44    654.31 o
   1  11  10      274.88     -690.94    690.94 o
   3  11  10   136184.98   136589.94   2328.52 o
   5  11  10    15842.29    15546.38    959.23 o
   7  11  10    48654.14    48758.06   1507.02 o
   9  11  10   200851.81   212452.89   4153.89 o
  11  11  10      172.11     4013.41   1073.76 o
  13  11  10    10940.61    13277.98   1427.18 o
  15  11  10    14291.16    14785.96   2658.06 o
  17  11  10      481.87      -77.80   2150.16 o
  19  11  10      256.78     2475.60   2394.78 o
 -22  12  10     3230.61     5193.21   2659.73 o
 -20  12  10    26620.47    27753.04   2834.67 o
 -18  12  10     2037.06     1149.94   3022.87 o
 -16  12  10     3463.00     3962.87   1886.99 o
 -14  12  10     1616.27     1492.29    818.30 o
 -12  12  10    14035.03    16342.98   1181.71 o
 -10  12  10    14242.50    14378.32    824.20 o
  -8  12  10   101266.90    99748.23   2205.99 o
  -6  12  10   153415.63   147423.03   2584.16 o
  -4  12  10     2711.72     3007.41    516.23 o
  -2  12  10     3869.04     4138.23    718.50 o
   0  12  10      643.64    -1108.47   1108.47 o
   2  12  10   111699.12   114438.37   2982.97 o
   4  12  10       68.74     -527.43   1163.53 o
   6  12  10   136879.05   129126.11   3702.28 o
   8  12  10      845.08      670.55    675.38 o
  10  12  10    12251.33    10921.21   1526.27 o
  12  12  10    15757.76    19696.20   1878.21 o
  14  12  10    13753.33    16018.68   3721.83 o
  16  12  10    27942.21    25716.42   5632.76 o
  18  12  10    11642.22    16645.80   5908.54 o
 -21  13  10      205.18    -1740.17   5828.22 o
 -19  13  10      754.54    -3102.61   3102.61 o
 -17  13  10     2949.25     2679.24   2046.60 o
 -15  13  10     9551.35    12236.55   1057.03 o
 -13  13  10     8143.45     7627.57   1414.48 o
 -11  13  10    39922.35    45453.45   2025.72 o
  -9  13  10    20094.83    19380.14    982.30 o
  -7  13  10     3472.10     3736.50    764.87 o
  -5  13  10      119.73     1868.46    806.72 o
  -3  13  10       74.80     5101.03    938.32 o
  -1  13  10     8115.73     9868.80    737.29 o
   1  13  10   128240.31   127435.06   3973.07 o
   3  13  10   147288.81   147925.27   3201.35 o
   5  13  10     2454.85     1902.59    966.89 o
   7  13  10    15049.59    14656.02    980.47 o
   9  13  10     8941.34     9528.49   1138.39 o
  11  13  10    12664.47    12050.14   1774.16 o
  13  13  10     6617.34    13041.61   1454.05 o
  15  13  10    24739.01    31538.54   5151.02 o
  17  13  10     2058.74     1938.58   3067.94 o
  19  13  10        2.22     -965.84   4649.91 o
 -20  14  10      384.00    -2449.04   2449.04 o
 -18  14  10    26284.00    22208.21   2213.95 o
 -16  14  10    41067.88    48587.79   4616.10 o
 -14  14  10    50102.05    47651.24   2711.43 o
 -12  14  10      483.04     -135.77   1217.46 o
 -10  14  10    90123.35    82945.45   5400.12 o
  -8  14  10    38235.67    38848.95   1157.28 o
  -6  14  10    95025.80    94642.16   1786.09 o
  -4  14  10   118392.52   122919.11   3407.05 o
  -2  14  10    90101.70    93656.85   3056.40 o
   0  14  10    27244.06    28971.17   1049.84 o
   2  14  10    96712.62    91755.68   2487.49 o
   4  14  10   145475.75   140680.92   2807.24 o
   6  14  10    13491.47    13093.25   1497.41 o
   8  14  10    27149.04    26967.18   1403.04 o
  10  14  10    11102.32    10147.01   1449.78 o
  12  14  10    24645.18    26117.54   2635.28 o
  14  14  10    32145.98    34163.51   2886.25 o
  16  14  10    88905.01    83920.42   4784.34 o
  18  14  10     1391.54      600.51   2799.33 o
 -19  15  10     1330.84     -413.74   5717.04 o
 -17  15  10     2527.21     -179.46   1851.10 o
 -15  15  10     2046.18     -750.55   1437.11 o
 -13  15  10    10233.68    11292.19   1355.02 o
 -11  15  10       36.62      795.90    947.55 o
  -9  15  10    69051.54    63566.71   1923.69 o
  -7  15  10    22167.20    20939.94   1007.68 o
  -5  15  10      663.73     4071.62    801.02 o
  -3  15  10     3007.59     1749.12    777.54 o
  -1  15  10      506.54      724.42    764.08 o
   1  15  10     3378.32     3208.07    913.60 o
   3  15  10    60880.62    64596.52   1950.97 o
   5  15  10    66163.59    66573.77   2398.98 o
   7  15  10    12621.36    14079.41   2262.54 o
   9  15  10      639.23     1870.61    853.31 o
  11  15  10     4229.53     6179.61   2796.20 o
  13  15  10     3362.55     1615.40   1912.49 o
  15  15  10     8112.31    15720.56   5271.40 o
  17  15  10    53671.66    58855.57   4522.74 o
 -18  16  10    27896.71    18891.74   6752.93 o
 -16  16  10     7321.00     8252.30   2819.13 o
 -14  16  10    74984.81    74862.79   3066.51 o
 -12  16  10      559.89     1408.45   1083.24 o
 -10  16  10     1624.30     2555.36   1237.79 o
  -8  16  10     1671.96     -977.91   2390.71 o
  -6  16  10    50182.24    48864.30   2202.00 o
  -4  16  10       26.75     1834.23    747.57 o
  -2  16  10   119218.91   111555.25   3655.52 o
   0  16  10      876.25      225.47    906.07 o
   2  16  10     5120.41     3169.52   1209.71 o
   4  16  10     4040.29    11495.82   2769.19 o
   6  16  10     9631.73     8276.61   1466.67 o
   8  16  10      652.13    -1301.50   1351.97 o
  10  16  10    64372.10    67039.51   4593.95 o
  12  16  10     7495.14     5150.85   1438.08 o
  14  16  10     1274.93    -2463.18   2463.18 o
  16  16  10     1731.83     3462.01   2877.61 o
 -17  17  10    10229.44     8838.86   4668.31 o
 -15  17  10    19319.70    26946.61   4808.49 o
 -13  17  10      575.79      719.43   1689.07 o
 -11  17  10       93.79      315.76   1278.44 o
  -9  17  10     3847.65     3345.38   1291.99 o
  -7  17  10     1022.24       42.59   1550.21 o
  -5  17  10    10989.04    10919.63   1132.47 o
  -3  17  10   101257.45   102149.43   5957.41 o
  -1  17  10    44433.13    50809.93   4073.88 o
   1  17  10     2697.89     1509.73   1703.68 o
   3  17  10     8808.03     8969.65   1389.64 o
   5  17  10     1702.38     1954.21   1309.66 o
   7  17  10     3006.90      317.67   1890.00 o
   9  17  10    18965.47    19139.96   1294.40 o
  11  17  10    42148.64    40391.16   2038.71 o
  13  17  10     3335.88     2343.03   2945.31 o
  15  17  10     1050.89      357.88   4673.68 o
 -16  18  10     6458.60    11309.98   3278.43 o
 -14  18  10    67193.52    67189.18   3174.69 o
 -12  18  10     5989.20     8105.14   3000.89 o
 -10  18  10      191.94    -1398.03   1652.89 o
  -8  18  10    63796.71    53736.75   2875.90 o
  -6  18  10     1059.81     -980.71   1697.58 o
  -4  18  10       77.54     3350.66   1241.21 o
  -2  18  10   135243.00   130291.03   3991.92 o
   0  18  10       68.50     2094.33   1197.61 o
   2  18  10    60188.85    58389.41   3051.88 o
   4  18  10     9584.28    14040.66   2600.09 o
   6  18  10     6171.26     3871.14   2902.03 o
   8  18  10       23.20    -1679.97   1679.97 o
  10  18  10    45746.84    37765.13   3031.68 o
  12  18  10     6787.07    10951.56   2378.70 o
  14  18  10    21667.06    16918.73   2687.44 o
 -15  19  10     9650.34    17798.22   4987.84 o
 -13  19  10     4286.00     6485.28   3380.58 o
 -11  19  10     1920.81     2540.04   1844.33 o
  -9  19  10    28870.68    25427.26   2252.27 o
  -7  19  10    22133.56    23504.69   2709.88 o
  -5  19  10      523.26    -1351.34   2175.35 o
  -3  19  10     9057.13    10589.31   2073.17 o
  -1  19  10     8555.54    12945.53   1787.03 o
   1  19  10     1447.48     3063.06   1928.99 o
   3  19  10    12996.25    14867.80   2135.44 o
   5  19  10    28967.43    34466.87   2487.13 o
   7  19  10      377.78     -694.55   1677.20 o
   9  19  10    13405.31    20924.01   6499.94 o
  11  19  10     3320.10     5953.97   2401.93 o
  13  19  10      312.81     6016.38   3936.59 o
 -14  20  10       49.19     8301.37   3245.34 o
 -12  20  10    13960.31     7227.40   2624.40 o
 -10  20  10     9347.53     8151.75   1796.94 o
  -8  20  10   139646.00   137988.20   5616.97 o
  -6  20  10     4659.60     8396.59   2157.44 o
  -4  20  10    20037.39    23398.76   4330.67 o
  -2  20  10      924.34     2586.40   2306.69 o
   0  20  10    17898.13    16400.99   2848.16 o
   2  20  10     4042.86     3069.75   1783.14 o
   4  20  10    64169.40    70247.45   3303.23 o
   6  20  10    13014.74     8819.22   2678.63 o
   8  20  10    13882.15    12235.92   2214.86 o
  10  20  10     1080.95     2115.58   2400.93 o
 -11  21  10     3958.38    -2080.52   2080.52 o
  -9  21  10     2434.71     5544.68   2110.68 o
  -7  21  10     5009.32     4397.11   1733.66 o
  -5  21  10     7814.49     7195.97   3241.80 o
  -3  21  10    54299.24    59993.68   2916.53 o
  -1  21  10    13996.53    17211.98   2115.94 o
   1  21  10     5252.50     5263.76   2017.91 o
   3  21  10      293.27     -668.04   1966.24 o
   5  21  10     5321.81     7100.74   2215.02 o
   7  21  10      401.40      123.61   2822.57 o
   9  21  10    10589.58    12883.74   4424.80 o
  -8  22  10     3919.66      415.16   2136.40 o
  -6  22  10     3689.68     7233.16   3147.26 o
  -4  22  10     1654.53      156.68   2388.14 o
  -2  22  10     8978.12     7638.59   4309.21 o
   0  22  10      138.03    -1881.72   1881.72 o
   2  22  10     1378.71    -1546.20   2189.79 o
   4  22  10     1221.61     -705.49   2176.63 o
   6  22  10     9954.59     8406.71   2359.32 o
  -5  23  10     8368.60     8832.14   3201.50 o
  -3  23  10     3067.44    10729.09   7625.77 o
  -1  23  10    19799.44    20351.14   2398.57 o
   1  23  10      283.62      374.43   2208.50 o
   3  23  10     1427.78     2854.48   3833.89 o
 -25   1  11    52682.58    50802.10   2840.25 o
 -23   1  11    70831.01    65782.27   2164.90 o
 -21   1  11    30665.89    28454.76   1134.71 o
 -19   1  11     1188.90     2900.16    869.66 o
 -17   1  11     2983.20     1918.69    609.99 o
 -15   1  11   113510.83   122137.95   1766.33 o
 -13   1  11    43010.01    44230.28    926.71 o
 -11   1  11   696197.50   710111.06   7076.61 o
  -9   1  11     3627.00     3882.49    792.81 o
  -7   1  11    91201.66    91778.72   1408.91 o
  -5   1  11      309.18     2116.63    402.06 o
  -3   1  11   214746.23   193427.48   1724.10 o
  -1   1  11     9488.37    10924.84    570.51 o
   1   1  11   340831.13   327535.00   3006.28 o
   3   1  11     2215.11     5287.65    475.13 o
   5   1  11   227706.92   217550.94   2226.21 o
   7   1  11    74055.55    71888.16   1160.53 o
   9   1  11   290401.63   291535.44   6326.38 o
  11   1  11    37320.80    36890.43    999.69 o
  13   1  11   103266.24   106239.00   2187.62 o
  15   1  11    38191.34    41981.20   1702.79 o
  17   1  11      629.12     -993.50   1284.72 o
  19   1  11     2580.67     4378.09   2005.69 o
  21   1  11    19956.45    26876.18   2546.98 o
  23   1  11     5238.44     2735.97   5656.48 o
 -26   2  11     9169.02     4991.50   3856.31 o
 -24   2  11    35072.93    34101.90   3878.29 o
 -22   2  11     6166.80    11552.27   1677.62 o
 -20   2  11    11176.87    13106.87    853.58 o
 -18   2  11     4654.71     7618.36    884.21 o
 -16   2  11    26495.71    24372.35    764.25 o
 -14   2  11     7428.00     7814.88    735.51 o
 -12   2  11   490945.28   494055.69   5022.75 o
 -10   2  11    86033.25    87130.66   1384.53 o
  -8   2  11    27263.77    34269.30    712.66 o
  -6   2  11    38116.20    48798.81    845.28 o
  -4   2  11    33650.04    31266.76    887.52 o
  -2   2  11       27.52      951.80    310.98 o
   0   2  11   514502.59   498613.69   3952.05 o
   2   2  11   212849.16   202165.20   2938.29 o
   4   2  11    24276.45    26422.96    687.29 o
   6   2  11    53666.61    57906.49    988.00 o
   8   2  11   135723.31   127705.98   1555.80 o
  10   2  11     6266.18     7865.65    810.96 o
  12   2  11     7767.60    10085.65   1413.30 o
  14   2  11    59510.68    61013.21   2952.92 o
  16   2  11    27146.36    30889.72   2176.18 o
  18   2  11     6140.14     7191.22   1573.84 o
  20   2  11    54211.58    59184.71   4898.10 o
  22   2  11     5724.90     3418.09   2173.07 o
 -25   3  11       13.36     3815.88   7201.44 o
 -23   3  11      373.96     1362.11   2545.26 o
 -21   3  11     5444.77     8910.96   2360.07 o
 -19   3  11    36437.96    38422.13   1142.09 o
 -17   3  11    10985.73    10038.77   1392.50 o
 -15   3  11    79310.30    80232.03   1311.45 o
 -13   3  11    17835.53    16995.18    598.71 o
 -11   3  11    16757.03    17769.09    791.03 o
  -9   3  11     3116.69     3110.00    393.28 o
  -7   3  11   411377.13   422671.16   4393.49 o
  -5   3  11   250095.13   251373.44   2828.35 o
  -3   3  11   219734.98   236565.94   2771.56 o
  -1   3  11    51059.77    52845.44    840.12 o
   1   3  11     1024.76     -186.80    366.98 o
   3   3  11    44901.07    43896.50   1027.78 o
   5   3  11   159925.86   162741.20   2654.06 o
   7   3  11   352070.06   347132.28   4880.87 o
   9   3  11     5676.75     7189.82    678.52 o
  11   3  11     7737.50     8576.41   1146.56 o
  13   3  11      468.53       13.75   1141.29 o
  15   3  11    12049.59    13518.29   1260.49 o
  17   3  11    25460.55    26918.29   4032.23 o
  19   3  11   104374.45   105209.69   3627.65 o
  21   3  11      121.81      314.06   2494.39 o
 -24   4  11       74.11     3406.76   1898.85 o
 -22   4  11     2558.32     5930.04   1742.42 o
 -20   4  11    70629.88    69041.08   1758.92 o
 -18   4  11   211832.39   218745.66   3103.80 o
 -16   4  11       23.17      122.79    842.97 o
 -14   4  11   165580.66   165940.77   3081.09 o
 -12   4  11    11124.24    13349.80    682.17 o
 -10   4  11      169.15      393.20    396.26 o
  -8   4  11    68957.38    68640.19   1226.57 o
  -6   4  11   939610.69   929245.56  10654.57 o
  -4   4  11   267436.75   262533.66   3630.58 o
  -2   4  11   265226.25   249411.66   3273.70 o
   0   4  11    16961.96    16197.81    559.01 o
   2   4  11    43760.88    44962.17   1007.45 o
   4   4  11     5956.71     7812.88    575.78 o
   6   4  11   392118.91   393770.44   4429.42 o
   8   4  11   457704.81   463787.88   5972.68 o
  10   4  11   169625.77   165362.09   2452.44 o
  12   4  11   130533.84   129606.01   2014.28 o
  14   4  11     4092.67     6125.52   1812.97 o
  16   4  11    13657.03    10748.06   1373.66 o
  18   4  11     5087.63     6485.29   3193.49 o
  20   4  11   121486.10   130271.58   4063.68 o
  22   4  11      510.76    -4896.13   4896.13 o
 -25   5  11      168.69     3304.93   2789.33 o
 -23   5  11    25825.88    24775.42   3137.41 o
 -21   5  11     4517.27     6179.21   1914.40 o
 -19   5  11     4856.73     4868.74    904.53 o
 -17   5  11      502.63     -651.16    710.31 o
 -15   5  11    25119.21    26033.15    740.81 o
 -13   5  11    69769.73    67180.45   2240.88 o
 -11   5  11   147240.23   146494.08   3141.03 o
  -9   5  11   170696.27   180245.31   3031.89 o
  -7   5  11    63743.02    63364.99   1598.68 o
  -5   5  11      267.43     1974.49    455.50 o
  -3   5  11    10044.08     9139.30    419.89 o
  -1   5  11   811725.38   836671.63   7653.90 o
   1   5  11     6790.95    10154.34    728.39 o
   3   5  11   245727.25   243601.19   3708.88 o
   5   5  11    73191.27    71854.15   1224.54 o
   7   5  11   120358.27   115706.17   2034.87 o
   9   5  11     2560.67     2985.96    500.82 o
  11   5  11   256937.22   260588.41   4251.86 o
  13   5  11   131742.86   125927.24   3728.20 o
  15   5  11    67790.69    65188.80   2519.23 o
  17   5  11     2004.92     3707.44   1857.68 o
  19   5  11    30039.70    23729.30   3005.63 o
  21   5  11     1607.26    12197.49   4672.92 o
 -24   6  11      217.41     -917.74   1805.98 o
 -22   6  11     8158.04     7234.78   1362.09 o
 -20   6  11     1883.74     -291.00   1058.18 o
 -18   6  11     2975.77     3379.69    964.01 o
 -16   6  11    10450.37    12674.42    791.33 o
 -14   6  11   236493.77   237404.61   2717.91 o
 -12   6  11    48032.77    48421.39    820.44 o
 -10   6  11     9657.06    10353.39   1494.12 o
  -8   6  11    53519.24    54085.86   1879.26 o
  -6   6  11     5978.53     5435.18    558.96 o
  -4   6  11     9614.50    10459.01    383.53 o
  -2   6  11   708145.06   699818.44   6580.89 o
   0   6  11   161109.84   153871.09   1940.30 o
   2   6  11   110096.40   117455.37   2480.38 o
   4   6  11      109.67       11.27    558.50 o
   6   6  11       56.58     2236.72    484.50 o
   8   6  11     2285.27     3104.93    954.61 o
  10   6  11   399763.94   401543.97   4732.63 o
  12   6  11   104040.59   119208.88   2879.58 o
  14   6  11    13382.59    11642.26   1406.22 o
  16   6  11      433.98      575.70   1488.49 o
  18   6  11        7.89     1584.13   1636.22 o
  20   6  11    13038.45     9873.60   4088.79 o
  22   6  11     9754.14    16996.01   3250.67 o
 -23   7  11     3410.94     3614.49   1918.09 o
 -21   7  11    14028.93    17039.62   2183.27 o
 -19   7  11    12411.90    14721.67   1038.16 o
 -17   7  11     5458.30     8165.07    766.18 o
 -15   7  11    11379.07    11195.68    657.67 o
 -13   7  11    25530.71    24855.87   1170.05 o
 -11   7  11     8793.59    12388.95    746.61 o
  -9   7  11       26.08      427.68    531.82 o
  -7   7  11    67960.72    69869.02   2234.13 o
  -5   7  11    33626.54    33027.32    720.31 o
  -3   7  11     6804.62     8015.57    585.01 o
  -1   7  11   217110.78   214411.13   3104.25 o
   1   7  11     6247.34     5175.42    582.25 o
   3   7  11    73745.35    75946.95   1467.72 o
   5   7  11    48585.16    47129.41   1268.29 o
   7   7  11    31055.64    30694.29   1885.16 o
   9   7  11    19780.31    22798.54   1625.92 o
  11   7  11    96347.78    95026.66   2416.78 o
  13   7  11    68575.97    64944.77   2014.14 o
  15   7  11    47316.96    41416.15   1560.01 o
  17   7  11    10858.79    11346.65   1778.09 o
  19   7  11      647.80      888.62   1817.77 o
  21   7  11     7686.98     8687.11   2648.76 o
 -24   8  11     1834.64     3893.12   1977.30 o
 -22   8  11     6700.80     7118.31   1806.81 o
 -20   8  11   110443.95   107201.90   4753.72 o
 -18   8  11    49705.97    51155.34   1207.61 o
 -16   8  11    28041.87    27558.99   2123.99 o
 -14   8  11     1276.57     1821.26    664.67 o
 -12   8  11     6381.15     7124.79    438.53 o
 -10   8  11    23995.56    23414.67    736.19 o
  -8   8  11   398909.44   393427.41   4580.56 o
  -6   8  11   597701.56   592380.63  10747.35 o
  -4   8  11     7072.05     9472.76    760.44 o
  -2   8  11     4368.60     3355.29    570.98 o
   0   8  11     3613.54     5783.07    568.94 o
   2   8  11    20060.43    19957.01    739.30 o
   4   8  11   167180.67   156252.88   2640.97 o
   6   8  11   519062.16   522012.81   7548.65 o
   8   8  11      232.38      791.94    741.58 o
  10   8  11     6820.52     9312.28    980.31 o
  12   8  11      737.84      766.92   1109.91 o
  14   8  11     6128.57     7430.76   1263.57 o
  16   8  11     6883.27     9009.75   1821.67 o
  18   8  11    33062.77    35354.18   3943.54 o
  20   8  11     1010.45    -1949.74   2562.85 o
 -23   9  11     4401.27     7172.10   1987.64 o
 -21   9  11     4104.05     1217.98   1350.75 o
 -19   9  11    32656.73    34142.86   1508.13 o
 -17   9  11    40462.16    39840.83   1309.53 o
 -15   9  11     3638.74     2542.00    612.74 o
 -13   9  11     8847.51     8980.74    750.64 o
 -11   9  11    14055.01    15257.59    905.55 o
  -9   9  11      632.12     1828.31    405.35 o
  -7   9  11    31474.29    33717.55   1414.82 o
  -5   9  11     7691.88     9995.56    583.68 o
  -3   9  11     5754.93    13610.26   2061.30 o
  -1   9  11    85109.50    85968.56   1434.65 o
   1   9  11   174016.64   177622.39   2684.01 o
   3   9  11    41097.19    35996.03   1084.05 o
   5   9  11    12140.03    12282.11    981.18 o
   7   9  11    20365.97    22039.93   1457.55 o
   9   9  11     1548.07     2270.33   1107.39 o
  11   9  11    32881.15    29410.11   1621.97 o
  13   9  11    68545.48    71601.32   4963.90 o
  15   9  11    48379.46    47811.17   2139.13 o
  17   9  11     4816.79     4892.21   1663.36 o
  19   9  11     2459.05     -514.03   2299.31 o
  21   9  11     2873.06     4891.64   3008.77 o
 -22  10  11     2735.60     2329.10   4194.99 o
 -20  10  11    32640.80    30627.98   3101.76 o
 -18  10  11      279.67      595.65   1629.68 o
 -16  10  11   222270.67   220472.19   2919.58 o
 -14  10  11     1791.77     1427.23   1388.96 o
 -12  10  11    37830.78    35116.04   1382.45 o
 -10  10  11    14092.16    16245.17    755.06 o
  -8  10  11    25419.11    23670.43   1121.48 o
  -6  10  11     6445.24     7839.79    587.22 o
  -4  10  11   517266.03   524479.50   6049.92 o
  -2  10  11   159669.58   155245.17   2484.68 o
   0  10  11    21669.25    22054.83   1167.38 o
   2  10  11     2204.27     6752.29   1051.96 o
   4  10  11     3807.56     6975.67   1049.74 o
   6  10  11    22049.25    24494.88   1416.86 o
   8  10  11   111754.79   115137.22   3009.89 o
  10  10  11   116630.71   114863.94   2984.65 o
  12  10  11     2466.97     4990.44   1187.71 o
  14  10  11     3319.67     4882.15   1443.23 o
  16  10  11      125.69     1370.31   2554.04 o
  18  10  11     7199.49     5427.10   2566.59 o
  20  10  11        7.49     2338.29   2850.55 o
 -23  11  11      604.77     9509.68   3372.90 o
 -21  11  11    26955.18    33037.58   2437.17 o
 -19  11  11     7113.27     7336.21   2069.55 o
 -17  11  11    45139.57    39960.82   2746.58 o
 -15  11  11    40056.11    38965.30   1209.21 o
 -13  11  11     5043.59     6006.27   1046.56 o
 -11  11  11      272.28      149.26    618.77 o
  -9  11  11    29732.28    29559.66    917.87 o
  -7  11  11   131840.48   131318.39   2925.14 o
  -5  11  11     2938.50     2646.03    664.79 o
  -3  11  11    83425.30    88588.88   1904.79 o
  -1  11  11     6857.23     9312.35    647.63 o
   1  11  11     8318.61    10423.36    717.62 o
   3  11  11     2224.90     3110.36   1239.04 o
   5  11  11   103899.27    98835.59   2738.27 o
   7  11  11    15651.38    19601.52    871.99 o
   9  11  11    67683.82    68261.94   2826.53 o
  11  11  11    10242.06     8206.85   1325.52 o
  13  11  11    36635.75    39003.13   2021.01 o
  15  11  11      358.96    -1699.12   1820.98 o
  17  11  11     1616.00     2932.07   2340.75 o
  19  11  11     4135.54    10096.24   4070.11 o
 -22  12  11     8555.30     4683.51   2102.90 o
 -20  12  11     3592.52     1024.09   2340.34 o
 -18  12  11      251.14     -206.13   1344.68 o
 -16  12  11    17597.53    19285.07   1107.56 o
 -14  12  11      460.75     4561.88   2020.74 o
 -12  12  11    36560.05    36381.09   1403.01 o
 -10  12  11   179144.59   181810.70   3326.36 o
  -8  12  11    63358.25    63115.75   1963.38 o
  -6  12  11      941.92     4539.78    592.82 o
  -4  12  11     2407.78     1746.17    514.55 o
  -2  12  11    19529.88    17279.07    771.11 o
   0  12  11    21716.86    20852.82    898.86 o
   2  12  11   339729.75   343098.91   4162.65 o
   4  12  11    25859.75    24356.28   1141.49 o
   6  12  11     3338.58     5038.82   1831.92 o
   8  12  11    19381.39    17121.51   1005.30 o
  10  12  11     5654.52     3680.19   1765.63 o
  12  12  11      764.99     4725.44   3578.40 o
  14  12  11    77369.07    74972.20   5248.24 o
  16  12  11    15611.23    10111.12   3161.57 o
  18  12  11     1260.11     1286.89   2281.30 o
 -21  13  11      276.88    -1189.79   3188.63 o
 -19  13  11    26773.45    26257.63   4663.54 o
 -17  13  11    11210.16    17600.41   1774.80 o
 -15  13  11    17382.92    19190.81   1311.33 o
 -13  13  11     5132.41     7444.22   1548.30 o
 -11  13  11   108720.52   104808.19   2058.87 o
  -9  13  11   117739.92   118451.09   3017.30 o
  -7  13  11    40590.14    39668.43   1113.98 o
  -5  13  11    28157.91    31654.80   1470.55 o
  -3  13  11     3550.42     3504.46   1019.72 o
  -1  13  11    63691.18    62924.98   1865.80 o
   1  13  11    63976.25    65191.32   2075.99 o
   3  13  11   401869.13   396402.34   7347.96 o
   5  13  11      133.88      327.30   1796.37 o
   7  13  11    50975.70    50357.61   2260.31 o
   9  13  11     7546.43     7268.46   1325.75 o
  11  13  11    10781.71    14361.17   1627.92 o
  13  13  11      262.35     2328.26   1430.02 o
  15  13  11   129505.53   120989.10   4468.90 o
  17  13  11    11667.04    13726.65   4282.96 o
 -20  14  11     1919.43     5968.22   2770.91 o
 -18  14  11      156.45     -520.69   2384.89 o
 -16  14  11     3180.09     4877.90   2143.32 o
 -14  14  11      864.23     1128.18   1302.34 o
 -12  14  11    44541.54    40971.29   1945.77 o
 -10  14  11     1344.20    10636.52   1354.66 o
  -8  14  11    27090.33    23250.29   1008.14 o
  -6  14  11      855.94     5015.43    805.62 o
  -4  14  11      437.04     3533.12   1169.31 o
  -2  14  11    24950.80    27906.46   1044.44 o
   0  14  11    25173.90    21343.53   1000.11 o
   2  14  11     9186.49    20554.69   1312.04 o
   4  14  11   123221.56   129327.11   3569.33 o
   6  14  11     2876.87     4217.61   1024.89 o
   8  14  11    38061.95    31928.39   1937.84 o
  10  14  11     1602.54     -257.26   1173.09 o
  12  14  11     3689.48     7328.90   1432.53 o
  14  14  11    24584.67    24528.55   2796.41 o
  16  14  11    18777.97    29107.37   3086.04 o
  18  14  11    22285.60    21741.51   3464.32 o
 -19  15  11     8360.45     6718.32   4039.22 o
 -17  15  11     7618.63     6941.65   1848.97 o
 -15  15  11      525.73     1420.58   2952.34 o
 -13  15  11    19095.33    21181.45   1271.49 o
 -11  15  11    11707.99     8662.55   1571.67 o
  -9  15  11   118295.51   111711.64   4619.40 o
  -7  15  11       14.81      124.34   1729.51 o
  -5  15  11    16013.65    16435.23   1095.04 o
  -3  15  11     5934.18     2946.66   1194.90 o
  -1  15  11     2815.53     5055.62    888.98 o
   1  15  11    12104.93    11330.44   2383.75 o
   3  15  11   162132.47   158912.03   4436.24 o
   5  15  11     3542.17     6616.11   1351.92 o
   7  15  11    15408.60    13609.33   1149.59 o
   9  15  11     3507.16     3848.27   1199.77 o
  11  15  11     2721.52     4033.75   2795.37 o
  13  15  11       52.12      323.84   2142.04 o
  15  15  11    64702.52    71938.70   3837.19 o
  17  15  11    10786.32    16018.78   3723.65 o
 -18  16  11     2873.09     -512.42   2834.50 o
 -16  16  11     5877.68     6497.91   2220.42 o
 -14  16  11     5826.31     9090.56   2022.94 o
 -12  16  11     1495.03     1612.42   1228.58 o
 -10  16  11    62456.43    54765.52   2098.87 o
  -8  16  11    55188.62    50271.18   1649.13 o
  -6  16  11     8452.83     5404.01   1298.25 o
  -4  16  11        0.77      -81.17   1262.66 o
  -2  16  11    56029.27    52909.29   3549.69 o
   0  16  11    19127.22    18289.45   1309.42 o
   2  16  11    57375.11    53993.88   3755.58 o
   4  16  11   124924.61   124137.64   5696.54 o
   6  16  11     1511.70     3509.94   3465.85 o
   8  16  11    49497.88    48803.35   2175.62 o
  10  16  11     2743.45    -1841.39   1841.39 o
  12  16  11     7728.61    10044.03   2782.33 o
  14  16  11     2199.03     1457.47   4292.72 o
  16  16  11    32718.12    34548.01   6402.99 o
 -17  17  11        3.88     -335.43   4627.64 o
 -15  17  11    64342.57    64602.62   3862.99 o
 -13  17  11      384.13      966.29   2423.23 o
 -11  17  11    43476.17    46725.30   2963.08 o
  -9  17  11      250.89      800.10    917.39 o
  -7  17  11       39.16     -961.19    995.77 o
  -5  17  11      112.71    -1493.73   1566.11 o
  -3  17  11   118338.09   114061.58   6142.65 o
  -1  17  11    30444.58    31584.41   2757.64 o
   1  17  11    43312.27    40933.68   1975.54 o
   3  17  11     8373.36     9645.34   1463.00 o
   5  17  11     5154.09     3121.18   2271.80 o
   7  17  11     8359.99    12016.82   1377.79 o
   9  17  11    14408.91    15089.21   2493.74 o
  11  17  11    14414.89    13757.19   2682.04 o
  13  17  11     1735.97    -4477.76   4477.76 o
  15  17  11      924.12    -1504.95   2271.52 o
 -16  18  11    25072.48    29588.85  12254.14 o
 -14  18  11    19734.34    26912.64   2421.20 o
 -12  18  11      131.43    -2878.66   2878.66 o
 -10  18  11     2467.01     3780.78   1622.79 o
  -8  18  11     5319.65     5612.13   1829.13 o
  -6  18  11      825.28     2072.43   1169.16 o
  -4  18  11    40054.37    36987.64   3058.50 o
  -2  18  11    63546.69    68541.16   3901.40 o
   0  18  11    11279.37    11316.74   1442.94 o
   2  18  11     6167.62     9376.73   1842.36 o
   4  18  11    24638.63    26421.04   1990.99 o
   6  18  11    12920.38     6027.45   2159.80 o
   8  18  11     5854.35     7411.72   1200.35 o
  10  18  11    42439.00    51381.17   3163.09 o
  12  18  11    13253.36    17739.50   3316.05 o
 -15  19  11     1153.35     4114.31   2551.13 o
 -13  19  11     2423.65     3123.10   1911.08 o
 -11  19  11    15739.89    15137.93   1917.96 o
  -9  19  11    37320.53    39422.25   3410.41 o
  -7  19  11    22638.57    31734.32   2293.37 o
  -5  19  11    15977.33    17462.10   2623.93 o
  -3  19  11       15.92    -1895.58   2098.87 o
  -1  19  11      283.25     6895.94   1428.71 o
   1  19  11    34533.40    30702.24   2002.88 o
   3  19  11       64.15     4706.52   3766.58 o
   5  19  11    11072.88    15021.71   2791.72 o
   7  19  11     6978.17     5405.26   1646.58 o
   9  19  11     3440.58     2387.74   3248.77 o
  11  19  11       66.59     5199.53   3769.26 o
 -12  20  11     9540.41     5036.38   2015.29 o
 -10  20  11      245.17     9282.70   2098.72 o
  -8  20  11    18258.83    21875.83   2122.46 o
  -6  20  11     1109.73     -236.01   3204.26 o
  -4  20  11     4216.67     1486.32   2035.68 o
  -2  20  11    17007.71    18335.97   2223.33 o
   0  20  11      244.04     4449.06   2271.46 o
   2  20  11      602.43     -636.45   1782.39 o
   4  20  11    25425.28    27356.36   2205.20 o
   6  20  11     2220.10     4400.75   2068.16 o
   8  20  11      920.50     2747.28   2943.90 o
  10  20  11     6306.53     3321.19   2442.57 o
 -11  21  11     3457.28     3594.82   4906.89 o
  -9  21  11     5050.89      560.23   1928.42 o
  -7  21  11      471.00     2480.58   1963.82 o
  -5  21  11     5958.16     9515.16   6341.06 o
  -3  21  11      370.19     4383.37   2174.10 o
  -1  21  11     1167.53     8997.12   2471.64 o
   1  21  11      106.18      284.89   1773.51 o
   3  21  11     4390.38     2090.81   2595.03 o
   5  21  11       55.02    -2114.10   2934.32 o
   7  21  11     6671.80    11539.14   3615.49 o
  -8  22  11      446.04     1184.77   2573.54 o
  -6  22  11     3169.14     3574.38   2558.27 o
  -4  22  11     7997.30     8888.81   2602.32 o
  -2  22  11    77809.20    73046.37   4449.50 o
   0  22  11     2695.55     3834.78   2191.88 o
   2  22  11     4271.16     7915.92   2429.61 o
   4  22  11     7581.60     5787.62   2374.97 o
   6  22  11      492.39      705.39   3283.47 o
  -3  23  11    32982.27    33737.72   3386.38 o
  -1  23  11     1341.18     1820.69   2754.00 o
   1  23  11      387.26    -2453.20   2453.20 o
 -24   0  12    86431.97    81639.52   4344.39 o
 -22   0  12     4259.40     5181.67   1593.72 o
 -20   0  12    33599.71    36599.87   1490.21 o
 -18   0  12      886.72     1493.15    759.80 o
 -16   0  12    78950.04    79568.66   2788.30 o
 -14   0  12    11607.75    12851.21   1139.92 o
 -12   0  12   276470.56   288540.13   7342.42 o
 -10   0  12    13578.59    12659.05    987.88 o
  -8   0  12   474055.03   480591.91   8429.30 o
  -6   0  12   638071.25   599220.06  10142.75 o
  -4   0  12   797815.06   788131.81   8052.48 o
  -2   0  12   110496.13   108286.37   1704.25 o
   0   0  12    46178.97    45439.13   1118.90 o
   2   0  12    60886.98    55026.95   1395.29 o
   4   0  12    86628.84    88851.83   1633.13 o
   6   0  12   218748.41   220294.63   3491.51 o
   8   0  12   312977.09   311488.56   4666.53 o
  10   0  12   104750.02   109008.80   2754.93 o
  12   0  12     3953.10     3591.96   1311.16 o
  14   0  12     1341.33     4545.40   1687.07 o
  16   0  12     1938.81     3992.53   1974.26 o
  18   0  12    12096.99    18940.61   6297.09 o
  20   0  12    21652.96    20718.40   2990.24 o
  22   0  12       26.36    -3393.50   3393.50 o
 -25   1  12    15735.03    13628.25   2819.47 o
 -23   1  12     1924.90     1343.19   1275.97 o
 -21   1  12     6050.64     5103.37   1245.58 o
 -19   1  12       40.21      485.38    638.96 o
 -17   1  12      405.31      437.92    586.68 o
 -15   1  12      225.79      681.16    471.45 o
 -13   1  12   115703.03   116246.41   1599.75 o
 -11   1  12   153494.59   154950.42   3051.96 o
  -9   1  12     7512.58     6517.10    568.61 o
  -7   1  12     9727.06    13853.26    722.35 o
  -5   1  12    23376.44    22747.93    501.26 o
  -3   1  12      107.22      200.37    265.69 o
  -1   1  12    28003.62    24843.37    531.82 o
   1   1  12   139138.56   135755.55   1530.78 o
   3   1  12    27491.73    26996.14    581.81 o
   5   1  12    72437.03    71312.07   1559.27 o
   7   1  12    52461.78    52102.89   1423.71 o
   9   1  12    37263.05    32460.37    935.96 o
  11   1  12     7091.79     6831.02    652.07 o
  13   1  12     6540.73     4717.32    706.89 o
  15   1  12     9861.83    11409.72   1480.53 o
  17   1  12    41131.61    34004.46   1943.41 o
  19   1  12      922.15     4074.78   1889.31 o
  21   1  12     9749.27    12558.68   2411.34 o
 -24   2  12    13379.31    12050.07   3091.72 o
 -22   2  12      101.38       75.24   2453.51 o
 -20   2  12     3954.98     7073.78    866.31 o
 -18   2  12    36494.39    37972.64   1287.55 o
 -16   2  12    55528.43    57466.84   1410.31 o
 -14   2  12    80468.35    83326.53   1560.72 o
 -12   2  12     6794.83     6761.70    805.29 o
 -10   2  12     4066.86     5130.53    838.15 o
  -8   2  12    30626.76    30378.87    901.27 o
  -6   2  12   141874.73   139065.66   1967.47 o
  -4   2  12   214968.09   219834.33   2031.33 o
  -2   2  12   293277.09   289795.72   2694.96 o
   0   2  12    46180.12    47309.01    732.17 o
   2   2  12     1220.27     1158.72    449.09 o
   4   2  12    91230.24    95951.74   1702.57 o
   6   2  12   192328.64   188738.80   2220.73 o
   8   2  12    19966.80    18810.55    786.93 o
  10   2  12   135816.16   133693.88   2631.22 o
  12   2  12    23806.94    22515.96   2026.70 o
  14   2  12    19774.85    17654.98   1478.53 o
  16   2  12      787.08     2754.54   1513.82 o
  18   2  12    50749.09    49898.15   3789.82 o
  20   2  12     1112.74     3600.12   1951.22 o
  22   2  12     1359.38      717.62   4156.85 o
 -25   3  12     3943.58     4541.22   2497.23 o
 -23   3  12      223.23    -1015.52   2442.08 o
 -21   3  12     3278.53     6635.06   1123.36 o
 -19   3  12    86386.63    89783.78   1615.14 o
 -17   3  12    71325.50    74511.09   1267.64 o
 -15   3  12    36889.60    36356.57    840.16 o
 -13   3  12     9950.66    10529.40    548.23 o
 -11   3  12    99124.45   107126.93   1555.59 o
  -9   3  12    19201.40    17522.27    968.31 o
  -7   3  12   179658.39   184184.64   2161.59 o
  -5   3  12   839781.19   834623.94   7656.74 o
  -3   3  12     4899.21     4928.52    444.26 o
  -1   3  12    57336.16    53934.79   1147.81 o
   1   3  12    26065.70    26969.42    617.08 o
   3   3  12   207795.58   207819.14   2281.77 o
   5   3  12    23043.88    23681.66   1116.07 o
   7   3  12   799760.13   804748.44   7576.25 o
   9   3  12    98479.84    96416.76   1338.06 o
  11   3  12    52976.93    52965.71   1599.51 o
  13   3  12     2933.00     6043.32   1193.72 o
  15   3  12    41523.91    43362.20   1773.01 o
  17   3  12   128035.45   129751.73   7434.83 o
  19   3  12    15115.85    17833.18   5375.34 o
  21   3  12    35696.31    38276.87   2820.92 o
 -24   4  12     8242.96     9765.34   2090.00 o
 -22   4  12    11613.79    13487.18   3286.77 o
 -20   4  12    31723.47    29148.88   1287.77 o
 -18   4  12    65432.44    65595.61   2158.99 o
 -16   4  12       13.64     -532.93    532.93 o
 -14   4  12    33198.37    32634.80    888.73 o
 -12   4  12     3639.06     5510.96    876.72 o
 -10   4  12   131746.97   134763.73   2386.86 o
  -8   4  12   225183.98   225400.92   2848.27 o
  -6   4  12   927700.13   928951.94   9926.24 o
  -4   4  12    19500.78    17266.60    990.18 o
  -2   4  12    32401.16    32296.27   1091.35 o
   0   4  12    82217.99    85221.30   1341.41 o
   2   4  12    96146.16    98523.79   1352.81 o
   4   4  12    48144.90    46476.91    943.89 o
   6   4  12   711138.75   711209.88   6850.27 o
   8   4  12    22210.68    23660.08   1399.15 o
  10   4  12       24.23      -21.64    502.39 o
  12   4  12    66451.89    64619.31   2211.12 o
  14   4  12     3708.42     6992.51   1081.34 o
  16   4  12     1799.80     5583.91   1735.46 o
  18   4  12    98569.77    91863.61   4639.12 o
  20   4  12     7356.97    14471.70   2654.08 o
  22   4  12     4337.79     6530.77   4109.69 o
 -25   5  12     7055.58     6504.00   2948.95 o
 -23   5  12        2.90     1447.71   1571.94 o
 -21   5  12     2101.89      276.03   1345.03 o
 -19   5  12    70935.69    67400.59   2419.03 o
 -17   5  12    38860.45    39092.36   1325.10 o
 -15   5  12   162575.25   163475.58   1907.71 o
 -13   5  12   109420.64   107777.38   1734.08 o
 -11   5  12      504.93      627.24    882.01 o
  -9   5  12     7161.69     7827.34    926.26 o
  -7   5  12   152297.94   147786.72   2116.00 o
  -5   5  12   532031.44   563545.75  10429.99 o
  -3   5  12   452913.69   449376.94   5092.27 o
  -1   5  12   830426.31   834722.75   7678.03 o
   1   5  12     6121.77     6818.99    522.13 o
   3   5  12     4789.56     5908.44    726.50 o
   5   5  12     5094.92     3373.62    643.11 o
   7   5  12   534127.81   539967.69   5930.43 o
   9   5  12      699.75     2677.30    669.50 o
  11   5  12   180258.77   184527.92   2778.75 o
  13   5  12      178.91     2847.09   1682.73 o
  15   5  12      452.92     1848.40   1671.10 o
  17   5  12    17411.27    19445.87   2523.63 o
  19   5  12    21087.42    19261.26   2265.02 o
  21   5  12     2708.34     4555.05   2520.84 o
 -24   6  12     1483.44     6392.38   2098.66 o
 -22   6  12    13632.81    14542.21   1476.10 o
 -20   6  12     1141.89      175.72   1166.22 o
 -18   6  12     3433.99     4336.58    720.50 o
 -16   6  12      121.33     4192.72    547.28 o
 -14   6  12   427039.25   417514.56   7994.24 o
 -12   6  12   140708.80   142800.56   2558.92 o
 -10   6  12   184072.09   175088.94   2957.69 o
  -8   6  12      672.52      294.75    452.59 o
  -6   6  12    43355.50    46647.46   1133.70 o
  -4   6  12      245.63       27.18    325.29 o
  -2   6  12   781956.25   794469.63   7355.09 o
   0   6  12  1186381.00  1202749.75  11244.50 o
   2   6  12    82194.82    85007.63   1454.94 o
   4   6  12   160553.72   158796.80   2600.00 o
   6   6  12      806.13     2621.99    633.90 o
   8   6  12    10254.73    10624.66    777.98 o
  10   6  12    82264.20    83531.81   2192.43 o
  12   6  12   619303.44   631864.94  10154.95 o
  14   6  12    35156.95    33406.86   1578.05 o
  16   6  12    59956.05    56668.79   2669.46 o
  18   6  12      282.76    -1475.00   1844.54 o
  20   6  12     6046.59     6247.44   5170.65 o
 -23   7  12    11709.72    10840.72   1849.45 o
 -21   7  12    22054.85    21985.39   2106.28 o
 -19   7  12    61143.96    57684.51   1462.43 o
 -17   7  12      852.50     1115.15    700.35 o
 -15   7  12    22770.56    23319.52    716.51 o
 -13   7  12     8415.62    10446.64   1168.69 o
 -11   7  12    77047.75    76664.17   2360.84 o
  -9   7  12    19397.22    21534.71    829.83 o
  -7   7  12   303916.50   294335.63   5542.93 o
  -5   7  12    56657.48    54482.71    830.86 o
  -3   7  12   132152.50   135910.30   1632.95 o
  -1   7  12    63548.94    73906.84   1518.84 o
   1   7  12    56838.93    59214.72   1283.80 o
   3   7  12     1361.15     1383.76    494.00 o
   5   7  12    71872.09    67252.93   1291.37 o
   7   7  12      930.95     3221.12   1550.23 o
   9   7  12     4727.12     5486.71   1000.49 o
  11   7  12     4543.75     8332.34   1489.44 o
  13   7  12    33739.09    36809.80   1605.90 o
  15   7  12     6054.32     9165.84   2204.13 o
  17   7  12     3905.22     2532.59   1707.98 o
  19   7  12     2564.83     -337.17   2287.26 o
  21   7  12      388.67     3354.65   3285.72 o
 -24   8  12     1099.84     -704.41   2602.80 o
 -22   8  12        9.47     3289.35   1774.34 o
 -20   8  12    12682.00    13145.87   1380.77 o
 -18   8  12     4156.29     5620.79   1296.44 o
 -16   8  12    29199.94    27362.93    851.25 o
 -14   8  12     3375.26     3252.67    455.64 o
 -12   8  12     2468.21     4054.84    518.02 o
 -10   8  12    23930.84    24393.30    841.08 o
  -8   8  12    15014.66    16213.93    600.20 o
  -6   8  12    15028.37    16255.35    943.32 o
  -4   8  12    60294.54    61110.85    987.11 o
  -2   8  12     1606.18     1286.17    447.85 o
   0   8  12      910.70     1073.70    522.30 o
   2   8  12   197000.34   188759.75   4181.85 o
   4   8  12   129064.27   135624.22   2066.07 o
   6   8  12     7844.72     8969.17    830.67 o
   8   8  12    29118.65    30155.11   1241.24 o
  10   8  12      121.39     1153.85    933.61 o
  12   8  12    27435.91    26321.19   1865.40 o
  14   8  12       67.15    -1066.61   1066.61 o
  16   8  12    16734.08    20319.85   2631.47 o
  18   8  12      398.29     2915.48   1793.17 o
  20   8  12     4123.14     4597.66   3581.80 o
 -23   9  12     1943.03     2129.65   2355.38 o
 -21   9  12    13599.96    11235.83   7051.66 o
 -19   9  12    49952.54    51510.32   2487.90 o
 -17   9  12    46612.13    44547.81   1145.34 o
 -15   9  12    35396.70    33905.15    921.27 o
 -13   9  12     2359.73     3788.55    628.08 o
 -11   9  12       10.90     -194.47    687.31 o
  -9   9  12    26533.07    24613.26    708.33 o
  -7   9  12   232100.66   224148.31   4601.09 o
  -5   9  12     3523.56     5639.54    539.34 o
  -3   9  12   215099.69   208258.06   3347.11 o
  -1   9  12    29631.77    28274.99    794.01 o
   1   9  12     6033.42     6512.72    826.03 o
   3   9  12    17035.71    17247.51   1334.57 o
   5   9  12    82804.07    80330.25   1700.16 o
   7   9  12     2251.62     3794.10   1296.98 o
   9   9  12    21719.33    21845.48   1296.07 o
  11   9  12    47790.04    51826.71   2320.97 o
  13   9  12     6016.82     7407.66   1179.31 o
  15   9  12     7202.78     9957.07   2407.99 o
  17   9  12     1951.57      699.32   2078.24 o
  19   9  12     7129.07     2878.30   2421.78 o
 -22  10  12     4968.30     6710.81   1995.94 o
 -20  10  12     4355.21     2584.45   1293.32 o
 -18  10  12     4301.97     3273.52   1376.55 o
 -16  10  12    16060.16    19865.52   1395.21 o
 -14  10  12    13065.59    11757.85   1040.23 o
 -12  10  12    39132.36    35722.89   1555.05 o
 -10  10  12    40131.29    40674.95    984.37 o
  -8  10  12    27986.97    29928.75   1829.35 o
  -6  10  12     3100.91     2448.10    417.17 o
  -4  10  12    43726.01    44641.43   1406.82 o
  -2  10  12    53594.39    55922.73   1442.94 o
   0  10  12   266624.75   266576.69   5047.64 o
   2  10  12    80319.70    73801.34   1580.17 o
   4  10  12    56463.61    54771.47   1331.03 o
   6  10  12    57086.23    58617.39   2026.04 o
   8  10  12     9732.92    10686.92   1272.51 o
  10  10  12      264.34      236.05   1077.28 o
  12  10  12    43110.27    41907.67   3913.62 o
  14  10  12    21219.42    22314.74   2433.74 o
  16  10  12      206.28       73.33   3517.04 o
  18  10  12     1680.63     4200.69   2850.86 o
  20  10  12     1961.60    -1162.08   2852.02 o
 -21  11  12      676.62      929.72   2973.35 o
 -19  11  12     3923.93     3492.70   1434.46 o
 -17  11  12    14502.95    15901.95   1136.92 o
 -15  11  12     6498.42     6446.73    719.80 o
 -13  11  12       95.68      202.03    793.69 o
 -11  11  12    56424.24    54435.20   1277.72 o
  -9  11  12    20040.13    20407.54   1071.42 o
  -7  11  12      258.72      415.19    804.91 o
  -5  11  12     8374.32     7765.73    786.77 o
  -3  11  12     7554.48     7183.85    810.45 o
  -1  11  12      713.56     2407.36   1045.48 o
   1  11  12   110314.87   108916.02   2212.52 o
   3  11  12    65916.74    67322.75   2294.94 o
   5  11  12     2105.39     1902.91    634.06 o
   7  11  12     3920.82     5396.80   1312.56 o
   9  11  12    38848.00    36779.22   1753.81 o
  11  11  12    21928.89    20705.37   2720.96 o
  13  11  12    13822.71    12834.17   2274.46 o
  15  11  12    22249.82    21791.01   3063.84 o
  17  11  12     6598.25     4969.72   2299.01 o
  19  11  12     1191.02     4749.51   3345.25 o
 -22  12  12     4389.57     9086.95   2172.74 o
 -20  12  12    36093.70    39426.00   2991.70 o
 -18  12  12     1967.34    -1442.51   1442.51 o
 -16  12  12    25707.93    21428.92   1208.18 o
 -14  12  12      773.63     1852.82   1094.80 o
 -12  12  12    10536.57    12218.91    797.12 o
 -10  12  12    95320.38    96457.06   2074.41 o
  -8  12  12    36316.88    33743.41   1779.86 o
  -6  12  12    37656.57    42591.48   1548.30 o
  -4  12  12    81729.29    85934.75   2364.64 o
  -2  12  12       53.79     1950.94    994.86 o
   0  12  12     4415.06     5893.80   1009.27 o
   2  12  12   133991.39   133747.58   2412.45 o
   4  12  12     4111.75     5558.34    946.73 o
   6  12  12    39471.27    40593.24   2019.51 o
   8  12  12    44101.45    48856.18   1537.95 o
  10  12  12    22164.37    24442.15   1727.22 o
  12  12  12    24661.80    26943.96   2291.18 o
  14  12  12     9359.18    10838.79   3349.24 o
  16  12  12    20669.94    21743.49   2856.17 o
  18  12  12     9789.99    12344.30   2762.25 o
 -21  13  12      132.20      734.69   3161.68 o
 -19  13  12       16.53      683.39   2577.49 o
 -17  13  12       73.00     4627.83   1883.13 o
 -15  13  12    12697.67    13603.66   1446.92 o
 -13  13  12    10357.60     9657.60   1206.48 o
 -11  13  12   104014.15   103695.26   4189.00 o
  -9  13  12    10432.19    19810.75   1126.46 o
  -7  13  12     3786.87     3868.29   1485.78 o
  -5  13  12       36.35     2861.09    792.54 o
  -3  13  12    68770.09    75028.84   2766.73 o
  -1  13  12     1017.47      229.14   1135.57 o
   1  13  12   260825.52   257217.86   3533.48 o
   3  13  12    32468.32    42194.64   2263.62 o
   5  13  12    54090.36    54750.96   1851.56 o
   7  13  12    11343.74    12130.28    972.85 o
   9  13  12    69004.48    69383.27   2755.86 o
  11  13  12    30699.95    27924.10   2921.82 o
  13  13  12    52207.66    44237.63   4762.28 o
  15  13  12    24650.29    30852.20   5165.58 o
  17  13  12     4248.77     -894.52   2681.29 o
 -20  14  12       32.30    -2812.01   2812.01 o
 -18  14  12     4767.21     9938.59   2439.39 o
 -16  14  12       55.70    -2109.82   2109.82 o
 -14  14  12    30974.44    33756.80   1530.67 o
 -12  14  12     9669.22     6250.35    995.53 o
 -10  14  12   341084.91   328227.66  10260.49 o
  -8  14  12    72822.37    69908.72   1590.97 o
  -6  14  12    19113.61    17986.66   1211.16 o
  -4  14  12     6637.25     5091.83    839.40 o
  -2  14  12    28276.20    25988.66   1092.39 o
   0  14  12     7246.25     8420.22   1188.30 o
   2  14  12   354264.25   357533.63  11328.27 o
   4  14  12   288892.91   282762.19   5434.80 o
   6  14  12      130.20     3114.32    874.55 o
   8  14  12    13268.73    10550.20   1026.10 o
  10  14  12      534.83      -34.27   1175.24 o
  12  14  12    23953.70    19090.81   2179.58 o
  14  14  12    39239.02    45096.41   4377.34 o
  16  14  12    49490.36    49030.58   6468.95 o
 -19  15  12    11636.84     6720.03   3869.02 o
 -17  15  12     6967.07     4902.95   4356.85 o
 -15  15  12    15404.66    15643.72   3370.81 o
 -13  15  12     1215.27      908.42   1714.57 o
 -11  15  12    12923.63    17186.86   2338.19 o
  -9  15  12   185728.89   174865.06   3930.20 o
  -7  15  12     4213.19     7366.54   1107.64 o
  -5  15  12   109602.27   106931.03   4979.45 o
  -3  15  12      703.38     -254.01   1304.70 o
  -1  15  12    15203.02    16539.29   1564.22 o
   1  15  12     1125.49     4723.22   1288.53 o
   3  15  12   144576.33   155462.34   3302.31 o
   5  15  12    74757.90    72183.40   2404.99 o
   7  15  12    67484.02    64120.09   2480.32 o
   9  15  12    37228.62    41186.91   1561.33 o
  11  15  12     1354.56     4071.56   3262.80 o
  13  15  12     2843.96     4933.29   2055.53 o
  15  15  12    16103.32    16213.35   5784.19 o
 -18  16  12       65.34    -4060.79   4060.79 o
 -16  16  12    26693.16    30991.59   3152.18 o
 -14  16  12     2593.49     4033.51   4610.65 o
 -12  16  12    14365.17    15751.88   1414.06 o
 -10  16  12     6818.89    10690.88   1763.66 o
  -8  16  12     1975.59     4405.84   1486.65 o
  -6  16  12     3985.45     5036.89   1076.14 o
  -4  16  12    17204.92    18702.92   2192.88 o
  -2  16  12     3949.53     1965.88   1234.84 o
   0  16  12     6331.42     8263.82   1191.46 o
   2  16  12    23506.96    26382.54   1720.13 o
   4  16  12    24091.84    28918.71   2738.52 o
   6  16  12     1005.53     1221.35   1145.42 o
   8  16  12     8069.53    15605.78   1231.00 o
  10  16  12      261.37     6453.34   1388.08 o
  12  16  12    14450.66    12240.77   5188.45 o
  14  16  12      640.70     4504.72   2600.54 o
 -17  17  12     1478.41     1403.88   2893.38 o
 -15  17  12    30935.51    38089.46   3202.12 o
 -13  17  12     3243.84     6685.58   1774.59 o
 -11  17  12     1298.59     1625.61   2226.37 o
  -9  17  12    13600.72    12417.65   1249.49 o
  -7  17  12      133.46      429.62   1748.52 o
  -5  17  12     4485.38     4914.98   2297.76 o
  -3  17  12    31437.63    27903.02   1399.33 o
  -1  17  12    43198.76    40967.73   2776.90 o
   1  17  12      100.46     2658.61   2691.34 o
   3  17  12     4181.34     4736.96   2424.56 o
   5  17  12        1.38     3225.43   1454.44 o
   7  17  12    40526.59    39661.19   2602.85 o
   9  17  12     1104.83    -1086.42   1572.75 o
  11  17  12    14103.96    17399.60   3297.38 o
  13  17  12      400.06     -369.46   2119.28 o
 -16  18  12     5788.16     6072.02   3115.16 o
 -14  18  12     7510.36     9964.69   3901.01 o
 -12  18  12    19654.64    21790.33   2084.59 o
 -10  18  12    11376.88    14898.14   3167.78 o
  -8  18  12      152.05     2059.73   1359.78 o
  -6  18  12     9312.58    10247.48   1349.18 o
  -4  18  12       44.51      -40.43   1324.90 o
  -2  18  12     3940.58    11176.99   1833.45 o
   0  18  12     8708.61     9411.12   3103.10 o
   2  18  12    17257.09    17680.11   2413.46 o
   4  18  12     1744.55     -861.19   1508.15 o
   6  18  12      187.55      362.47   1262.46 o
   8  18  12       33.99      -73.51   1491.27 o
  10  18  12     1514.11     2116.23   1865.40 o
  12  18  12     4019.52     5046.45   3001.38 o
 -15  19  12     1043.78     4680.59   3235.39 o
 -13  19  12      896.71      813.39   4862.89 o
 -11  19  12     4707.92     4561.51   3380.67 o
  -9  19  12    32755.54    33029.03   2349.00 o
  -7  19  12     7099.68     5362.37   1537.73 o
  -5  19  12    10140.13    10213.21   4757.72 o
  -3  19  12     6407.51     5133.68   1816.33 o
  -1  19  12     4690.05     6813.63   1816.86 o
   1  19  12      113.37      376.64   1385.59 o
   3  19  12    30521.82    30403.24   2465.94 o
   5  19  12    21957.10    21887.91   2718.84 o
   7  19  12     1360.53      903.57   1430.61 o
   9  19  12     1248.61     2618.24   2932.94 o
  11  19  12       23.48     5124.24   2667.17 o
 -12  20  12     5065.27     3375.56   4745.63 o
 -10  20  12     1127.86    -1206.96   1897.46 o
  -8  20  12     3381.44     6284.59   1917.81 o
  -6  20  12    10832.27    11090.38   6418.02 o
  -4  20  12    11969.76    17194.53   4024.29 o
  -2  20  12      290.50     2859.74   3116.31 o
   0  20  12      198.40     3251.07   1596.99 o
   2  20  12        3.53    -2053.91   2053.91 o
   4  20  12       11.37    -3095.61   3095.61 o
   6  20  12     7287.10     7649.33   2358.24 o
   8  20  12    11130.50     9839.25   2715.99 o
  10  20  12     1846.33    -2207.89   3286.35 o
 -11  21  12    13462.95    13704.08   3409.57 o
  -9  21  12     4073.71     8632.89   3275.04 o
  -7  21  12     2635.69     3797.37   3016.45 o
  -5  21  12      704.64      231.24   6417.65 o
  -3  21  12    55179.85    56879.93   2911.27 o
  -1  21  12     4385.48     7835.22   4088.62 o
   1  21  12    44321.43    43350.99   2841.23 o
   3  21  12     1423.60     7714.28   2252.64 o
   5  21  12     4267.58     2185.73   3538.07 o
   7  21  12      116.76     -362.97   2405.95 o
  -8  22  12     5715.31     3726.07   3167.78 o
  -6  22  12      415.28     1743.07   2446.76 o
  -4  22  12    25091.19    23510.97   4813.05 o
  -2  22  12    17071.60    16999.22   2746.50 o
   0  22  12     1904.00    -2048.61   2207.50 o
   2  22  12     1605.09      300.97   5998.51 o
   4  22  12     4221.25     8335.24   2945.78 o
 -25   1  13     8355.64     7338.75   3379.21 o
 -23   1  13     4379.60     6823.82   1490.33 o
 -21   1  13    20609.71    20254.83   1287.83 o
 -19   1  13     7445.52     8496.44    760.00 o
 -17   1  13    22399.11    24073.51    925.03 o
 -15   1  13    90620.27    92073.88   1379.32 o
 -13   1  13     3078.51     5444.57    643.33 o
 -11   1  13    18332.50    17216.83    692.21 o
  -9   1  13     7291.08     6390.80    493.61 o
  -7   1  13     4815.08     3828.80    346.92 o
  -5   1  13   157041.66   154588.05   1867.81 o
  -3   1  13    99959.90    96106.00   1125.81 o
  -1   1  13    77128.96    71189.70    958.83 o
   1   1  13   237193.11   241011.89   3218.76 o
   3   1  13    84656.78    90652.20   1262.29 o
   5   1  13     5120.84     6466.71    640.50 o
   7   1  13    58839.21    55894.82   1436.50 o
   9   1  13      398.65     1001.32    684.68 o
  11   1  13    23507.14    22835.16   1520.97 o
  13   1  13    33275.80    32321.85   1732.57 o
  15   1  13    36191.35    35671.31   1722.26 o
  17   1  13     1132.56     1758.72   1776.54 o
  19   1  13    10981.95    13070.11   2160.32 o
  21   1  13     2530.27     1372.37   4433.94 o
 -24   2  13    11301.61     6633.07   1866.20 o
 -22   2  13    20449.83    21671.75   2426.53 o
 -20   2  13      750.54     1784.11    850.86 o
 -18   2  13    70640.94    68220.77   1210.25 o
 -16   2  13     1353.35      452.23    501.49 o
 -14   2  13      690.06      562.99    321.83 o
 -12   2  13    42370.43    42305.51    944.06 o
 -10   2  13   131305.61   124406.27   2492.14 o
  -8   2  13   212309.67   208935.27   3520.86 o
  -6   2  13   215063.55   222706.58   2886.84 o
  -4   2  13   270626.78   272209.91   2437.43 o
  -2   2  13     5750.73     8149.16    476.45 o
   0   2  13     9059.79    10066.06    667.53 o
   2   2  13    63972.45    55772.31    999.28 o
   4   2  13   810264.13   788914.13  10466.61 o
   6   2  13    24112.79    27406.98   1202.15 o
   8   2  13   118786.77   123210.97   1798.31 o
  10   2  13      142.79     1841.54    669.09 o
  12   2  13      856.30     -283.53    908.05 o
  14   2  13     2440.57     3616.52   1262.80 o
  16   2  13   126581.75   123535.80   3202.93 o
  18   2  13    17662.53    23260.94   3402.57 o
  20   2  13    26363.18    35844.88   3150.42 o
  22   2  13     1292.79    -3614.58   3614.58 o
 -25   3  13      921.84      795.76   3292.00 o
 -23   3  13     1763.36     3104.64   2172.21 o
 -21   3  13    26727.86    24479.96   1313.24 o
 -19   3  13   123464.80   127991.27   2407.94 o
 -17   3  13      429.77      -33.70   1144.48 o
 -15   3  13    50073.35    51863.79   1240.41 o
 -13   3  13      470.22     3892.00   1036.54 o
 -11   3  13      326.60      874.61    430.89 o
  -9   3  13   235352.92   239883.33   3514.00 o
  -7   3  13  1147696.00  1150196.13  11892.17 o
  -5   3  13   118760.39   121373.80   1694.48 o
  -3   3  13   126408.34   125700.20   1372.72 o
  -1   3  13    52784.35    49978.93    779.08 o
   1   3  13    91186.52    92654.23   1232.14 o
   3   3  13    23874.72    22820.26    710.04 o
   5   3  13   886229.25   887712.44   8261.35 o
   7   3  13   197023.97   194895.08   2355.95 o
   9   3  13    21759.19    21069.94    716.57 o
  11   3  13    19363.04    19542.93   1045.69 o
  13   3  13    32875.93    35525.38   1707.49 o
  15   3  13      273.75     3110.36   1233.53 o
  17   3  13   110307.25   109953.87   4798.52 o
  19   3  13    29988.78    31538.49   4446.64 o
  21   3  13     6266.88     3103.22   2911.89 o
 -24   4  13     1520.68      319.47   2691.40 o
 -22   4  13    14718.43    14047.69   1321.35 o
 -20   4  13    14894.52    14378.90   1325.18 o
 -18   4  13   223251.41   218981.38   2671.36 o
 -16   4  13     3826.60     4403.91    875.53 o
 -14   4  13   177084.91   175962.77   3208.05 o
 -12   4  13    14753.23    12908.83    999.27 o
 -10   4  13   173636.94   177331.72   4048.45 o
  -8   4  13    43087.39    45599.84   1643.16 o
  -6   4  13  1015769.56  1050075.88  10786.83 o
  -4   4  13   428634.13   451871.56   4341.71 o
  -2   4  13   287943.06   298734.88   4709.25 o
   0   4  13    47783.28    52075.62   1009.73 o
   2   4  13   145732.17   146002.13   1886.40 o
   4   4  13   732339.44   739057.88   7774.99 o
   6   4  13    28027.56    26477.45    851.24 o
   8   4  13   155061.27   162564.81   2490.17 o
  10   4  13    71632.45    64083.51   1717.49 o
  12   4  13     3684.84     5372.47    864.28 o
  14   4  13     6337.89    11498.10   1517.48 o
  16   4  13    68754.99    71710.94   2909.11 o
  18   4  13     7003.00    11148.21   3169.87 o
  20   4  13    20833.61    18213.40   2948.06 o
 -25   5  13     5889.28     7012.51   3120.51 o
 -23   5  13    26629.49    26376.98   4397.13 o
 -21   5  13      380.72      926.85   2251.07 o
 -19   5  13    36260.85    35535.80   1506.62 o
 -17   5  13      843.68     1260.08    452.46 o
 -15   5  13   141142.67   143435.44   3129.27 o
 -13   5  13   403315.38   405977.28   5109.24 o
 -11   5  13    13393.71    13258.80    695.57 o
  -9   5  13    56873.18    53613.76   1887.19 o
  -7   5  13   180441.33   188426.81   3939.17 o
  -5   5  13    22353.70    19815.77   1580.48 o
  -3   5  13   235334.06   232907.75   2548.88 o
  -1   5  13  1336143.50  1346217.75  12007.54 o
   1   5  13   144271.47   136212.05   2167.64 o
   3   5  13    74232.89    74105.57   1291.81 o
   5   5  13    75864.98    78785.34   1887.58 o
   7   5  13     7398.07     6745.10   1021.19 o
   9   5  13    20225.23    21163.57    949.36 o
  11   5  13   132021.42   133459.89   2294.58 o
  13   5  13   137253.53   140432.50   2878.09 o
  15   5  13     6836.07     3996.04   2171.54 o
  17   5  13      867.54     2814.09   4006.47 o
  19   5  13     2925.62     2386.46   1936.74 o
  21   5  13     9691.80    10308.84   3689.24 o
 -24   6  13     8109.48     7023.94   2973.77 o
 -22   6  13       30.17    -1620.59   1620.59 o
 -20   6  13     4110.10     4090.66   1346.48 o
 -18   6  13     5181.84     4801.01    591.43 o
 -16   6  13    62385.77    58689.02   1962.54 o
 -14   6  13    51823.68    55148.29   1997.64 o
 -12   6  13    28591.87    31566.85   1009.75 o
 -10   6  13     2331.96     1069.09    987.93 o
  -8   6  13    18770.78    19793.79   1376.35 o
  -6   6  13   100758.71   102518.65   3224.24 o
  -4   6  13     5646.23     5148.12    574.64 o
  -2   6  13   159782.80   164515.44   2440.79 o
   0   6  13    34759.01    39246.95   1329.82 o
   2   6  13    60971.48    59002.35   1758.77 o
   4   6  13    46996.85    47953.36   1194.02 o
   6   6  13    23038.22    23295.21   1066.00 o
   8   6  13      856.31     1247.59   1112.72 o
  10   6  13    49521.75    48596.69   1365.82 o
  12   6  13    38842.54    42604.19   5550.97 o
  14   6  13    68580.18    69942.33   3734.55 o
  16   6  13     1076.21    -3253.66   3253.66 o
  18   6  13     6056.05     6761.06   5008.75 o
  20   6  13     1384.21     -329.00   2561.29 o
 -23   7  13     9972.81     5410.49   1758.31 o
 -21   7  13      418.02      -11.65   1573.68 o
 -19   7  13       34.66     1983.28   1233.84 o
 -17   7  13    18487.04    16707.76    669.35 o
 -15   7  13    42438.32    37894.62   1700.33 o
 -13   7  13   304683.38   302432.13   4158.28 o
 -11   7  13     2955.92     4427.81    868.00 o
  -9   7  13   204009.33   193239.78   3877.20 o
  -7   7  13    21516.99    23500.34    807.34 o
  -5   7  13   138869.44   135435.61   2431.10 o
  -3   7  13    14108.76    13446.29    754.89 o
  -1   7  13  1218267.75  1221291.25  11717.14 o
   1   7  13   156634.56   161079.47   2725.87 o
   3   7  13   198717.66   198562.23   2502.50 o
   5   7  13    68057.61    61905.70   1304.87 o
   7   7  13    52977.95    53168.41   1373.15 o
   9   7  13    83139.35    82477.94   1730.73 o
  11   7  13   161965.53   157496.67   3443.06 o
  13   7  13   163698.11   170195.44   3397.08 o
  15   7  13    13553.58    18475.59   3284.82 o
  17   7  13    21175.04    25137.28   2239.64 o
  19   7  13     1273.94     -368.62   2779.88 o
  21   7  13     4888.42     4558.80   2729.72 o
 -24   8  13     3027.65     1328.21   2204.65 o
 -22   8  13      512.84      159.74   2625.97 o
 -20   8  13    39424.28    44458.82   2746.58 o
 -18   8  13     2940.53     2655.84    833.20 o
 -16   8  13     7650.48     7958.74   1176.87 o
 -14   8  13     9476.81     9537.65   1334.08 o
 -12   8  13    17852.49    17214.15    936.16 o
 -10   8  13     2871.21     2113.71    849.53 o
  -8   8  13    38852.25    39645.44   1752.00 o
  -6   8  13    13151.62    13574.36    794.68 o
  -4   8  13     3801.68     3925.72    790.23 o
  -2   8  13    35998.89    33314.49   1356.57 o
   0   8  13    69690.94    72972.39   1461.58 o
   2   8  13      899.32      771.91    689.67 o
   4   8  13     6889.35     4619.51    636.41 o
   6   8  13    36488.16    34186.50   1523.22 o
   8   8  13    11559.25    11068.24   1021.72 o
  10   8  13     3408.22     2275.19   1375.27 o
  12   8  13    70776.60    71458.11   2145.37 o
  14   8  13     2397.71    11613.38   1256.42 o
  16   8  13     7482.28     8933.53   2237.55 o
  18   8  13    29314.24    27140.66   2768.98 o
  20   8  13     5303.68     4226.78   2445.29 o
 -23   9  13     1306.78     2132.85   2841.44 o
 -21   9  13      123.80     1417.73   1644.90 o
 -19   9  13     4329.52     2854.39   1058.07 o
 -17   9  13     2376.81      952.80   1220.85 o
 -15   9  13    17207.51    17937.32    687.27 o
 -13   9  13    25052.05    23490.72   1037.07 o
 -11   9  13    60345.06    59420.19   1318.41 o
  -9   9  13    59851.25    61515.27   1726.84 o
  -7   9  13     7803.49     8570.62    862.83 o
  -5   9  13    17479.14    15451.75    696.20 o
  -3   9  13    84352.41    81280.89   1859.28 o
  -1   9  13    56619.45    55575.39   1069.73 o
   1   9  13    22557.95    21115.12    873.88 o
   3   9  13    15526.46    16719.50   1173.80 o
   5   9  13     4348.32     4337.30   1205.98 o
   7   9  13     8968.33     9594.20    770.04 o
   9   9  13    70337.17    69820.47   2741.43 o
  11   9  13    55985.81    51923.46   2039.66 o
  13   9  13     2054.43     2224.52   2067.88 o
  15   9  13      177.43    -1417.62   1666.80 o
  17   9  13     1311.86      999.23   1904.76 o
  19   9  13     2011.68     1307.24   2572.36 o
 -22  10  13      792.12     1278.42   2004.82 o
 -20  10  13     6598.17     3364.59   1665.82 o
 -18  10  13      443.38      772.38   1086.04 o
 -16  10  13    30459.70    27859.62   1533.30 o
 -14  10  13     2223.35     2194.42    587.71 o
 -12  10  13      294.86     1285.85    605.46 o
 -10  10  13     4482.44     5159.07    565.04 o
  -8  10  13      103.08     -332.55    489.21 o
  -6  10  13     4354.23     7559.27    644.85 o
  -4  10  13     5282.92     5432.38    561.69 o
  -2  10  13       80.59     2221.13    709.23 o
   0  10  13      551.13     2362.78    836.66 o
   2  10  13     4026.61     5256.65   1118.89 o
   4  10  13      174.81     1415.08   1102.23 o
   6  10  13    36357.52    37881.11   1263.03 o
   8  10  13      542.69     2615.22    805.71 o
  10  10  13    12992.35    14469.76   1686.12 o
  12  10  13       26.90    -1040.71   1277.31 o
  14  10  13     7199.49     6335.46   1302.37 o
  16  10  13     4837.41     3158.47   2608.51 o
  18  10  13    22213.45    26642.35   6312.14 o
 -21  11  13    12115.36    14183.49   4760.73 o
 -19  11  13     5699.13     6029.86   3938.25 o
 -17  11  13    41352.98    37466.83   3730.49 o
 -15  11  13      523.63      962.38   1000.26 o
 -13  11  13    49681.19    46442.34   1240.98 o
 -11  11  13     1838.04     3022.67    963.63 o
  -9  11  13    13962.52    15870.87    726.18 o
  -7  11  13   157412.55   153288.84   2953.25 o
  -5  11  13    18317.46    18726.21    767.78 o
  -3  11  13    38360.68    38859.15   1240.52 o
  -1  11  13    55779.98    54917.61   1750.91 o
   1  11  13    10723.48    12151.52   1435.12 o
   3  11  13    12358.59    12139.06   1005.84 o
   5  11  13    41534.18    40484.01   1152.76 o
   7  11  13      663.55     3613.54   1339.52 o
   9  11  13    53620.84    50504.39   2070.34 o
  11  11  13    20510.91    18453.85   1643.25 o
  13  11  13    27256.31    27038.76   1991.49 o
  15  11  13     8167.97    11153.86   3999.09 o
  17  11  13       10.27    -2506.12   2506.12 o
  19  11  13      447.54    -2458.70   2458.70 o
 -22  12  13    10378.99    11687.83   3690.65 o
 -20  12  13      953.15     2766.57   3785.01 o
 -18  12  13     5447.61     5123.73   1840.43 o
 -16  12  13    18818.15    21707.40   1490.07 o
 -14  12  13     3186.12     3613.93   1066.34 o
 -12  12  13    97026.77    94738.78   4445.33 o
 -10  12  13   116582.38   114945.77   2433.13 o
  -8  12  13      390.81     2599.75   1107.94 o
  -6  12  13   121947.80   122969.22   2953.40 o
  -4  12  13   397083.72   394490.06   4443.69 o
  -2  12  13   207799.03   209411.23   2805.05 o
   0  12  13    61170.06    58090.43   1277.50 o
   2  12  13   167250.61   166197.88   2728.09 o
   4  12  13    11897.89    13231.94   1166.17 o
   6  12  13      236.10      339.34    978.43 o
   8  12  13   140740.08   145265.95   3128.12 o
  10  12  13   219606.16   228572.16   5712.58 o
  12  12  13      102.99     2102.88   1460.23 o
  14  12  13    34517.10    31300.90   2094.27 o
  16  12  13      643.55     7622.99   2471.31 o
  18  12  13        1.20    -2500.57   2500.57 o
 -21  13  13     1127.13     3860.18   3625.86 o
 -19  13  13    17700.62    13911.34   2448.34 o
 -17  13  13     6482.49     9271.10   2576.89 o
 -15  13  13     4645.57     5762.93   1268.44 o
 -13  13  13    11532.54    11224.07   2226.54 o
 -11  13  13   181493.36   170182.84   5134.54 o
  -9  13  13   149897.34   150045.06   3683.82 o
  -7  13  13    16782.71    16827.93    862.09 o
  -5  13  13    34265.43    30718.43   1270.68 o
  -3  13  13    56160.80    53771.61   1666.56 o
  -1  13  13    47360.07    49940.12   1971.46 o
   1  13  13    41621.59    43740.64   1625.62 o
   3  13  13   220455.75   209496.78   3255.50 o
   5  13  13      908.38     3334.05   1279.53 o
   7  13  13    12153.02    11578.85   1715.81 o
   9  13  13   113309.70   109352.82   2415.84 o
  11  13  13     1028.90    -1331.17   2301.12 o
  13  13  13     1063.30      310.32   2087.97 o
  15  13  13    22406.39    24396.17   5072.76 o
  17  13  13     1445.64     5751.63   3535.09 o
 -20  14  13      314.05     1940.75   2753.56 o
 -18  14  13    14725.03     9299.74   4390.56 o
 -16  14  13     5769.23     7565.52   2877.04 o
 -14  14  13     2337.38      886.74   2209.12 o
 -12  14  13    29800.19    25476.74   2431.76 o
 -10  14  13     9108.64    13993.23   2481.05 o
  -8  14  13    44205.07    44487.73   1524.27 o
  -6  14  13    21489.83    20260.87    905.51 o
  -4  14  13       63.37     -239.66    944.45 o
  -2  14  13    70326.70    71665.55   3691.00 o
   0  14  13    14297.16    13643.55   1108.80 o
   2  14  13     9934.69    14966.49   2122.92 o
   4  14  13    56909.56    64662.89   2399.42 o
   6  14  13     3101.42     3528.83   1501.13 o
   8  14  13    18156.95    16495.60   1780.45 o
  10  14  13    16195.02    14931.46   1611.92 o
  12  14  13      202.30     3552.07   3387.05 o
  14  14  13     5371.59     5428.78   3244.28 o
  16  14  13    19099.13    21824.82   3009.62 o
 -19  15  13      548.52      599.99   2429.63 o
 -17  15  13     3394.12     4515.09   3607.10 o
 -15  15  13     1280.65     6779.28   1740.59 o
 -13  15  13    13344.14    15130.23   1626.86 o
 -11  15  13    74460.20    66309.84   2288.85 o
  -9  15  13   132634.02   128429.16   3014.16 o
  -7  15  13    14411.65    12458.04    966.94 o
  -5  15  13    39610.82    40868.73   2086.90 o
  -3  15  13     3091.53     4677.64    867.18 o
  -1  15  13    57167.10    54754.85   1676.73 o
   1  15  13    12775.90    15134.07   1210.69 o
   3  15  13   100804.20   105598.41   4354.91 o
   5  15  13     6181.41     7148.39   1659.97 o
   7  15  13    37212.34    41402.11   1841.54 o
   9  15  13    21035.63    21777.01   2241.88 o
  11  15  13    18474.18    13740.54   2775.40 o
  13  15  13      518.63     3919.37   2417.68 o
  15  15  13    17694.23    23692.58   4214.42 o
 -18  16  13    40298.59    42385.26  10877.30 o
 -16  16  13     1059.49     4012.73   7196.68 o
 -14  16  13     6320.04    10560.53   2411.41 o
 -12  16  13     1462.08    -1404.54   2378.67 o
 -10  16  13    55671.68    52242.35   1973.64 o
  -8  16  13    31755.93    27291.48   1203.41 o
  -6  16  13   107246.20   105851.22   4266.26 o
  -4  16  13   112152.87   113660.42   5745.47 o
  -2  16  13     1251.76     1302.48    978.08 o
   0  16  13       25.41     -815.62   1546.20 o
   2  16  13    15290.40    21916.71   2546.05 o
   4  16  13    77754.23    74585.17   2282.20 o
   6  16  13    25497.55    26312.65   1399.00 o
   8  16  13   161175.97   162398.14   6894.52 o
  10  16  13     5290.97     1474.92   1524.90 o
  12  16  13      953.33     3601.59   2584.73 o
  14  16  13      252.36     2443.88   2795.22 o
 -17  17  13     1842.67    -2337.01   2337.01 o
 -15  17  13     8908.73    14347.15   2913.70 o
 -13  17  13     4121.98     -394.58   1661.56 o
 -11  17  13    10129.58     6416.93   3477.71 o
  -9  17  13      707.09     -423.29   1336.73 o
  -7  17  13       95.88     -271.97    902.04 o
  -5  17  13     7446.68    13710.19   1110.98 o
  -3  17  13      267.09      882.29   1006.29 o
  -1  17  13    16928.00    16096.49   2001.37 o
   1  17  13    11740.34    16883.17   1750.12 o
   3  17  13     9531.60    10863.57   1544.58 o
   5  17  13     5395.75     4284.53   1378.88 o
   7  17  13    10631.80     7948.75   1686.49 o
   9  17  13     1104.67     2701.99   1337.87 o
  11  17  13    11365.11    17819.57   3513.56 o
  13  17  13       57.84    -2248.68   2248.68 o
 -16  18  13     2766.99     6957.85   2718.96 o
 -14  18  13     2138.67     1898.86   4773.48 o
 -12  18  13     4971.32     3373.44   1684.28 o
 -10  18  13    10995.51    11991.85   3144.51 o
  -8  18  13     2045.60     -357.02   1380.73 o
  -6  18  13        0.59       -7.68   1131.70 o
  -4  18  13      230.56     -200.43   1140.12 o
  -2  18  13     1140.96     1405.65   1459.22 o
   0  18  13     4601.52    11895.09   2817.53 o
   2  18  13    20530.61    24993.01   2145.73 o
   4  18  13     2573.77      770.69   1501.25 o
   6  18  13      997.25     4558.13   1335.68 o
   8  18  13      637.77     1811.60   2290.11 o
  10  18  13     1409.60     1429.36   2160.33 o
  12  18  13     1801.88     1855.20   2580.05 o
 -13  19  13      926.02    -2183.18   3793.65 o
 -11  19  13     2814.74     4601.25   2362.43 o
  -9  19  13      238.62     3860.93   1711.53 o
  -7  19  13     2728.93     4250.85   2087.84 o
  -5  19  13    10817.79    12599.24   4446.62 o
  -3  19  13    15693.68    14915.65   1870.49 o
  -1  19  13    12115.08     9452.24   4163.95 o
   1  19  13     3501.97     2859.13   1567.81 o
   3  19  13     6954.49     9721.34   1658.63 o
   5  19  13     4066.05     2623.93   1391.48 o
   7  19  13       18.68     -572.69   2921.63 o
   9  19  13     3974.95     7042.34   2312.73 o
  11  19  13     4443.83    11426.41   2437.28 o
 -12  20  13    15901.51    19698.45   3474.12 o
 -10  20  13      124.19     -259.07   2640.19 o
  -8  20  13    11890.88     6453.18   2044.77 o
  -6  20  13       54.53      947.65   2492.45 o
  -4  20  13     5934.99     7220.00   1765.34 o
  -2  20  13     9862.88    12846.96   2167.63 o
   0  20  13    12510.78    13757.18   2489.62 o
   2  20  13     7483.94     5185.36   1658.52 o
   4  20  13      554.11     2182.32   2340.05 o
   6  20  13     6761.16     6855.57   2056.62 o
   8  20  13     2773.44     5960.93   2335.50 o
  -9  21  13      750.22     1953.61   2099.33 o
  -7  21  13    11054.90    12840.25   2949.39 o
  -5  21  13     1492.88      907.99   4360.15 o
  -3  21  13     3318.57     5023.25   2486.96 o
  -1  21  13     8266.17     6728.51   2153.29 o
   1  21  13    18723.43    21104.33   2334.23 o
   3  21  13      335.05        6.97   3014.49 o
   5  21  13    12417.22    14863.13   3330.77 o
   7  21  13     2037.92     -508.32   3376.55 o
  -6  22  13     4433.45     1144.67   3159.72 o
  -4  22  13     4634.93     1920.51   2485.08 o
  -2  22  13    23283.07    23557.26   2574.14 o
   0  22  13    27260.03    23756.57   4554.94 o
   2  22  13    31950.72    33084.93   2864.74 o
 -24   0  14      583.62    -2697.66   3565.36 o
 -22   0  14     7671.18    12695.28   2729.40 o
 -20   0  14    15957.24    17040.77   1893.01 o
 -18   0  14    10625.86    10019.21    845.53 o
 -16   0  14       35.92      282.64    532.96 o
 -14   0  14    10760.76    14982.90    780.39 o
 -12   0  14    94806.67    94334.18   1510.28 o
 -10   0  14   134919.50   140326.33   3589.63 o
  -8   0  14   150614.55   147725.33   5510.81 o
  -6   0  14   159496.05   158150.63   2946.70 o
  -4   0  14    76907.95    77395.10   2206.60 o
  -2   0  14   254046.36   261879.75   3753.29 o
   0   0  14   208326.53   218787.75   3736.71 o
   2   0  14   354955.06   349379.09   4477.30 o
   4   0  14    62108.59    66414.86   1461.00 o
   6   0  14   268266.13   265799.56   4129.01 o
   8   0  14     1593.67     4595.19    783.44 o
  10   0  14   407974.22   413958.16   7710.81 o
  12   0  14     6171.72     5907.56   1049.68 o
  14   0  14    80260.37    78036.05   2699.80 o
  16   0  14      558.99    -2454.73   2454.73 o
  18   0  14     1529.18       20.84   6591.34 o
  20   0  14     6529.99    11131.53   4601.99 o
 -25   1  14     5092.99     2793.61   2831.90 o
 -23   1  14     2706.08     3644.53   1485.86 o
 -21   1  14    25807.89    27669.41   1188.34 o
 -19   1  14     2411.54     2593.72    756.55 o
 -17   1  14     5252.49     4189.94    684.37 o
 -15   1  14      478.50      731.85    566.65 o
 -13   1  14     1939.72     1773.35    650.83 o
 -11   1  14    11546.80    10756.49    680.23 o
  -9   1  14   286838.75   282900.56   4260.53 o
  -7   1  14    68896.13    66037.48   1089.31 o
  -5   1  14     3396.60     2934.23    228.21 o
  -3   1  14    30698.49    33242.84    628.97 o
  -1   1  14     6977.21     6400.49    417.98 o
   1   1  14    10497.50    13795.97    727.84 o
   3   1  14   163669.92   159538.20   1776.98 o
   5   1  14   165030.00   166338.36   2469.33 o
   7   1  14       40.47     3970.27    468.85 o
   9   1  14      177.86     1337.07    946.15 o
  11   1  14    15370.07    18316.06   1027.81 o
  13   1  14     4127.08     2211.81    961.33 o
  15   1  14     4640.98     3305.15   1769.60 o
  17   1  14    19289.12    17100.87   2503.59 o
  19   1  14      988.50     6849.96   2095.69 o
  21   1  14     3612.05     8593.33   3579.51 o
 -24   2  14      774.01     1117.64   5064.06 o
 -22   2  14     5756.78     5333.48   1581.27 o
 -20   2  14    45638.81    43262.63   1539.16 o
 -18   2  14     5616.48     5959.49    549.62 o
 -16   2  14    28808.18    28314.78   1083.46 o
 -14   2  14    74361.60    76353.82   1644.12 o
 -12   2  14    97033.33    93913.13   1570.62 o
 -10   2  14     1042.40      694.74   1035.72 o
  -8   2  14   379753.94   383083.56   3820.47 o
  -6   2  14    87289.21    84746.02   1279.03 o
  -4   2  14     9241.35    10233.24    537.06 o
  -2   2  14     1960.65     1735.73    313.77 o
   0   2  14   218728.28   217525.00   2071.04 o
   2   2  14    39809.15    37974.73    837.52 o
   4   2  14   227509.80   225546.33   4196.11 o
   6   2  14    22961.70    25823.66   1104.69 o
   8   2  14     3235.09     3869.31   1048.00 o
  10   2  14    29091.23    26313.63   1182.92 o
  12   2  14    27163.69    25887.31   1759.45 o
  14   2  14    43852.29    43884.52   2533.07 o
  16   2  14    54683.71    56101.42   2403.67 o
  18   2  14    23728.69    26216.73   3251.12 o
  20   2  14     3111.64     2072.88   3117.42 o
 -25   3  14     2764.62    -2023.25   2729.22 o
 -23   3  14    19022.74    15960.25   1739.63 o
 -21   3  14    55097.70    51166.78   3257.04 o
 -19   3  14    81197.28    76798.06   2002.12 o
 -17   3  14    93099.30    90184.77   1904.20 o
 -15   3  14    17413.82    17384.96   1275.39 o
 -13   3  14     3105.86     2988.28   1033.96 o
 -11   3  14    47653.09    49511.98   1656.20 o
  -9   3  14  1005421.56  1027697.88   9424.56 o
  -7   3  14    55291.80    53617.84   1082.79 o
  -5   3  14   232379.73   235945.30   2601.64 o
  -3   3  14     8023.33     9147.23    524.15 o
  -1   3  14    63880.41    62516.32    913.28 o
   1   3  14    26891.39    29519.72    943.23 o
   3   3  14   575433.75   578098.94   5361.62 o
   5   3  14   307929.84   321523.44   4933.85 o
   7   3  14    47501.80    44823.04    981.93 o
   9   3  14       95.45      714.24    818.87 o
  11   3  14    35062.04    36070.08   1512.73 o
  13   3  14       33.95     2302.89   1697.12 o
  15   3  14    30608.46    34553.19   1917.81 o
  17   3  14    74343.59    78193.27   6328.47 o
  19   3  14      516.22    -2216.82   2216.82 o
  21   3  14     8232.31    11509.18   3888.86 o
 -24   4  14     5556.24     8789.91   3536.05 o
 -22   4  14      404.16     3005.16   1848.49 o
 -20   4  14   104923.66   102362.29   3361.89 o
 -18   4  14    14170.30    16082.61   1365.40 o
 -16   4  14     3050.37     1717.91    617.08 o
 -14   4  14    51446.38    51701.21   1201.47 o
 -12   4  14    11938.99    12307.39    989.74 o
 -10   4  14     3615.86     3385.15    782.23 o
  -8   4  14   558083.31   564124.31   5926.50 o
  -6   4  14   215036.78   217032.50   2542.92 o
  -4   4  14    51977.30    50920.70   1214.19 o
  -2   4  14    70068.53    72849.08   1259.24 o
   0   4  14    95820.25   102996.63   1840.71 o
   2   4  14     6954.54     8475.73    857.12 o
   4   4  14   215291.88   215002.50   2571.57 o
   6   4  14   191632.39   186513.91   2256.32 o
   8   4  14    16871.14    18731.82   1011.04 o
  10   4  14    12088.92    12124.07    933.25 o
  12   4  14       25.45      988.53   2077.74 o
  14   4  14     1843.83     -432.37   1850.19 o
  16   4  14    15129.13    15959.76   1982.20 o
  18   4  14    27972.61    33728.92   2508.93 o
  20   4  14     7127.98     8587.97   2360.05 o
 -25   5  14     1348.70    -3816.73   3816.73 o
 -23   5  14     1002.61    -1099.16   1604.32 o
 -21   5  14    17055.57    13816.17   1589.05 o
 -19   5  14    66982.77    57976.83   1493.87 o
 -17   5  14    40596.96    37752.89   1073.11 o
 -15   5  14    21575.16    21896.34   1618.06 o
 -13   5  14    15117.56    16453.49    886.88 o
 -11   5  14     2403.37     2725.51    572.39 o
  -9   5  14   197360.16   202553.44   2880.23 o
  -7   5  14    27233.28    27230.30   1186.25 o
  -5   5  14   116669.36   124633.08   2602.82 o
  -3   5  14    29061.91    30345.36   1035.17 o
  -1   5  14    36727.03    42991.83   1999.36 o
   1   5  14   187178.38   176326.58   2216.26 o
   3   5  14    47701.59    49099.48   1073.51 o
   5   5  14    29499.93    27154.08   1232.05 o
   7   5  14    51019.73    51478.04   1190.35 o
   9   5  14    12392.83     9712.75   1080.82 o
  11   5  14       76.61      606.16   1254.73 o
  13   5  14    64184.71    64671.84   3901.22 o
  15   5  14      683.08     2256.87   1375.53 o
  17   5  14    13211.64    13599.75   2100.01 o
  19   5  14      840.33     3844.60   2342.91 o
  21   5  14      760.51     3710.51   2971.16 o
 -24   6  14      351.24    -3035.87   3035.87 o
 -22   6  14    33257.72    36056.27   2158.75 o
 -20   6  14      995.48     3590.74   1671.48 o
 -18   6  14    18469.14    18033.16   1296.47 o
 -16   6  14     6746.37     6401.05    930.37 o
 -14   6  14   745547.38   771855.75  11235.71 o
 -12   6  14   198137.06   201024.95   3605.23 o
 -10   6  14   145846.42   145140.11   2523.57 o
  -8   6  14    25365.44    25230.32    902.85 o
  -6   6  14    33175.66    34338.12    986.83 o
  -4   6  14    69986.95    64015.06   2018.61 o
  -2   6  14   569641.50   576895.38   7063.09 o
   0   6  14   944109.19   954122.13  10798.15 o
   2   6  14    23476.07    24231.61   1099.34 o
   4   6  14   127810.13   127754.08   2336.15 o
   6   6  14     4221.27     7402.94    985.89 o
   8   6  14    36761.72    34210.97   1046.32 o
  10   6  14    11992.67    14286.20    844.03 o
  12   6  14   206425.30   206902.91   4749.11 o
  14   6  14      909.43     2353.27   1147.80 o
  16   6  14    46760.50    46632.99   3072.57 o
  18   6  14     6841.88     7203.16   2522.48 o
  20   6  14     5013.88     4882.31   2707.57 o
 -23   7  14     4658.32     2717.87   2844.70 o
 -21   7  14     3210.51     3173.61   3235.90 o
 -19   7  14       54.62    -1113.64   1113.64 o
 -17   7  14       51.89     1802.49    864.21 o
 -15   7  14        9.77     -949.18    949.18 o
 -13   7  14   115502.06   114611.05   2211.53 o
 -11   7  14    56758.91    55525.93   1614.16 o
  -9   7  14      239.24     3858.66    961.19 o
  -7   7  14    17718.04    21656.53   1386.83 o
  -5   7  14     1227.75     3648.16    370.50 o
  -3   7  14      348.19     1838.99    461.44 o
  -1   7  14   253676.77   260289.48   3939.03 o
   1   7  14   246618.27   250287.58   3043.53 o
   3   7  14     5618.50     7051.65    850.84 o
   5   7  14    91052.84    87648.46   1533.71 o
   7   7  14    37746.64    40661.00   1250.10 o
   9   7  14    24197.86    21980.98   1094.16 o
  11   7  14    29793.57    29004.41   1493.09 o
  13   7  14    55574.95    55045.57   4818.57 o
  15   7  14     4469.28    11157.85   1377.86 o
  17   7  14     7771.10     5649.91   3354.55 o
  19   7  14    20974.11    23294.13   2818.27 o
 -24   8  14       31.70    -2610.21   2610.21 o
 -22   8  14     5933.85     4507.48   2320.16 o
 -20   8  14      589.50      850.74   3230.07 o
 -18   8  14    23217.37    22709.81   1549.25 o
 -16   8  14    28974.66    28795.19   2647.36 o
 -14   8  14    18302.85    17029.51   1839.41 o
 -12   8  14    16109.02    14138.66   1910.53 o
 -10   8  14     3452.28     7385.18   1073.39 o
  -8   8  14     5240.70     5417.48   1164.56 o
  -6   8  14    63162.61    59792.88   1066.63 o
  -4   8  14   335338.22   344338.72   4128.64 o
  -2   8  14     9628.67    10067.81    663.96 o
   0   8  14    71848.70    71943.44   1347.16 o
   2   8  14      445.18     -731.20    731.20 o
   4   8  14      168.96     4774.99    795.41 o
   6   8  14     5347.61     6267.90   2436.42 o
   8   8  14    13217.41    12648.99   1181.11 o
  10   8  14    19075.09    14886.10   1263.91 o
  12   8  14    12752.69    15751.49   1008.16 o
  14   8  14     9040.50     7949.29   1286.00 o
  16   8  14     1825.90     4483.48   1752.63 o
  18   8  14        9.16     1910.37   3250.38 o
  20   8  14       14.74     1214.25   2813.71 o
 -23   9  14       32.32      502.19   3261.01 o
 -21   9  14        1.67      269.56   1810.79 o
 -19   9  14      340.29     -627.62   1374.09 o
 -17   9  14     1539.12     1528.95   1836.12 o
 -15   9  14      977.60      861.18   2299.79 o
 -13   9  14       36.82      334.90   1234.66 o
 -11   9  14     9690.27    12438.72    837.71 o
  -9   9  14     8476.21    10365.65    916.86 o
  -7   9  14   140921.58   138155.91   2571.65 o
  -5   9  14    21192.78    23236.64    735.15 o
  -3   9  14     2998.47     4035.80    620.19 o
  -1   9  14    10419.77    11044.28    655.64 o
   1   9  14    73414.02    73104.25   1964.16 o
   3   9  14    53924.51    50084.06   1365.36 o
   5   9  14   230469.63   232337.17   3784.48 o
   7   9  14    75578.85    70790.17   2100.49 o
   9   9  14      500.55      882.45   1625.11 o
  11   9  14    17144.22    17984.43   1362.72 o
  13   9  14    17714.59    20504.25   1793.19 o
  15   9  14    79573.84    81416.07   3515.93 o
  17   9  14    21189.32    22283.19   2334.05 o
  19   9  14    45276.66    40081.27   3278.81 o
 -22  10  14      765.02    -2846.18   2846.18 o
 -20  10  14     6871.07     9283.14   2980.22 o
 -18  10  14      288.63     4008.79   1466.30 o
 -16  10  14      466.50     -962.92   1948.37 o
 -14  10  14    51610.86    51768.52   1824.90 o
 -12  10  14    12070.42    10974.57    728.60 o
 -10  10  14     2972.14     3192.06    587.18 o
  -8  10  14     3846.71     5526.57   1044.54 o
  -6  10  14     1490.34     2297.16    583.31 o
  -4  10  14    12327.96    10724.94    573.60 o
  -2  10  14   115694.91   109786.03   1612.28 o
   0  10  14    47024.78    48066.67   1172.21 o
   2  10  14    40471.50    37518.07   1478.15 o
   4  10  14     9734.27    11058.68   1228.83 o
   6  10  14      274.01     2645.57   1084.47 o
   8  10  14      146.64      -54.83   1708.97 o
  10  10  14     7917.51    13374.66   1463.89 o
  12  10  14    10237.65     8503.19   1561.40 o
  14  10  14     2026.84     4033.57   1392.32 o
  16  10  14    14476.36    11813.13   2387.75 o
  18  10  14     1207.14     -173.77   2724.15 o
 -21  11  14     1293.30    -2774.94   2774.94 o
 -19  11  14     3775.34     5157.34   1875.25 o
 -17  11  14    57607.01    49305.65   3391.50 o
 -15  11  14    57805.44    54657.83   2305.15 o
 -13  11  14      211.58      374.13    597.79 o
 -11  11  14     9579.81    10470.81    846.74 o
  -9  11  14    24775.05    22406.62    812.69 o
  -7  11  14    20877.49    20921.28   1243.42 o
  -5  11  14   136973.02   141431.48   3467.57 o
  -3  11  14   279314.94   265221.41   4185.65 o
  -1  11  14    34633.80    34958.17   1280.07 o
   1  11  14     1557.90     2077.18   1046.05 o
   3  11  14      472.71      276.61   1013.70 o
   5  11  14    26548.30    27234.74   1723.88 o
   7  11  14    20510.53    22636.02   2093.49 o
   9  11  14   182933.19   192147.84   4235.73 o
  11  11  14     3601.14     4792.43   1384.97 o
  13  11  14     1722.56     -388.00   1346.14 o
  15  11  14     7274.59     5789.43   2634.85 o
  17  11  14     7985.93     8863.64   2740.61 o
 -20  12  14    21920.92    27805.81   3109.68 o
 -18  12  14     6350.19     9513.77   2740.58 o
 -16  12  14    38173.48    37851.22   4009.35 o
 -14  12  14    13057.52    10130.96   1372.34 o
 -12  12  14     2441.06     3523.64   1011.03 o
 -10  12  14    58535.55    54071.12   2821.30 o
  -8  12  14    13297.09    12691.02    699.55 o
  -6  12  14       30.83     5308.35    777.10 o
  -4  12  14   179230.95   174653.25   4551.45 o
  -2  12  14     7841.22    10897.92    926.63 o
   0  12  14     7467.63    10686.40    943.26 o
   2  12  14    35265.46    33424.55   1371.57 o
   4  12  14     7629.99     5678.36   1534.45 o
   6  12  14    27711.39    26565.29   1338.95 o
   8  12  14    73536.92    78578.90   2760.36 o
  10  12  14    34964.27    38725.01   4080.64 o
  12  12  14     8772.11     6487.28   1820.35 o
  14  12  14       29.48     -741.69   2104.57 o
  16  12  14      204.01    -2527.51   2527.51 o
  18  12  14    10126.64     3859.91   6014.18 o
 -21  13  14     1206.20     3653.91   3600.38 o
 -19  13  14      537.49     5743.30   2331.80 o
 -17  13  14    41071.44    40209.16   2699.23 o
 -15  13  14    66262.63    57773.22   4341.18 o
 -13  13  14    23975.71    19247.86   1247.18 o
 -11  13  14    66053.67    60992.84   2396.74 o
  -9  13  14     2495.44     4805.83    867.43 o
  -7  13  14     6946.28    10162.47   1518.12 o
  -5  13  14    67145.82    67577.02   2293.23 o
  -3  13  14   264319.50   264537.72   5997.19 o
  -1  13  14     3761.25     3265.55    758.80 o
   1  13  14    54017.87    54934.91   1550.30 o
   3  13  14     8036.14     9425.67   1152.92 o
   5  13  14    25617.10    22997.15   2672.70 o
   7  13  14    19881.04    21245.77   1703.15 o
   9  13  14    94406.71    95831.44   3866.84 o
  11  13  14     5721.61     3263.92   1427.38 o
  13  13  14    31712.74    34648.04   2511.83 o
  15  13  14     1486.13     7608.67   2388.01 o
  17  13  14     1991.37     5077.12   4700.82 o
 -20  14  14      161.34    -2575.51   2575.51 o
 -18  14  14     9077.88     5068.00   2282.92 o
 -16  14  14    10615.91     9820.92   3821.66 o
 -14  14  14    36363.88    34444.32   1924.12 o
 -12  14  14      643.35      301.84   1381.52 o
 -10  14  14   144418.63   135436.17   2611.53 o
  -8  14  14     5027.90     6205.76   1424.27 o
  -6  14  14    19098.27    19106.86    998.36 o
  -4  14  14   153730.08   136321.42   3746.07 o
  -2  14  14     5303.74     5282.13   1024.69 o
   0  14  14    14660.21    12788.72   1209.77 o
   2  14  14    40840.55    38107.95   1413.79 o
   4  14  14       73.29     -245.21    997.41 o
   6  14  14      290.57      253.55   1069.90 o
   8  14  14    62656.64    59231.37   3074.18 o
  10  14  14     1997.74     1640.12   1444.67 o
  12  14  14    19413.94    17872.14   1909.24 o
  14  14  14       32.14     2033.16   5131.09 o
  16  14  14      896.59     2622.99   5347.21 o
 -19  15  14    38617.14    34032.79   5140.36 o
 -17  15  14    41138.72    43294.71   3124.84 o
 -15  15  14     3748.82    -1196.78   2092.19 o
 -13  15  14       31.60     -538.75   1269.70 o
 -11  15  14     9280.93     8918.12   1103.18 o
  -9  15  14    79142.00    75856.04   2944.78 o
  -7  15  14    25643.85    25460.05   1159.36 o
  -5  15  14   282406.06   271952.31   6636.02 o
  -3  15  14    10507.48     8974.43   1433.12 o
  -1  15  14     8263.86     7490.08   1241.86 o
   1  15  14     2690.74     8677.71   1550.43 o
   3  15  14    77590.55    75861.10   2228.83 o
   5  15  14     9845.35    10475.62   1335.57 o
   7  15  14   135586.03   143904.98   3096.59 o
   9  15  14    52200.94    54415.96   4557.18 o
  11  15  14      885.10     1817.97   1613.05 o
  13  15  14      421.57     -315.06   6208.31 o
  15  15  14     5454.45     1600.33   2726.52 o
 -18  16  14     8502.96    17254.22   3008.10 o
 -16  16  14     4282.33     8556.84   2417.23 o
 -14  16  14    14841.02    12349.86   1815.57 o
 -12  16  14     6199.31    13472.68   1995.34 o
 -10  16  14     1101.90     2350.82   1537.30 o
  -8  16  14      613.26     1939.91   1561.54 o
  -6  16  14    22318.37    27843.61   2319.94 o
  -4  16  14    34702.36    40204.82   1810.76 o
  -2  16  14    10846.28    10724.97   1114.69 o
   0  16  14     5584.94     8340.80   2103.49 o
   2  16  14     1193.02     5820.10   1341.77 o
   4  16  14     8888.88    10331.98   3057.12 o
   6  16  14      529.88     -141.09   1089.75 o
   8  16  14    10559.94    17501.13   2165.17 o
  10  16  14    17677.81    25280.98   3692.57 o
  12  16  14     5559.43     7195.36   3111.54 o
  14  16  14     7173.27     7928.37   2759.47 o
 -17  17  14    11300.40    15862.83   2920.77 o
 -15  17  14        8.69     8847.11   2407.58 o
 -13  17  14     5161.19     6555.94   1705.35 o
 -11  17  14     4308.15     5294.64   1948.23 o
  -9  17  14     7951.24    10228.69   1149.36 o
  -7  17  14      621.93     -799.54   1037.87 o
  -5  17  14    50027.71    44157.32   1979.57 o
  -3  17  14     7975.33     5947.98   1739.78 o
  -1  17  14     2503.46     2115.82   1287.03 o
   1  17  14    38882.86    39752.11   2046.97 o
   3  17  14     1758.29     6192.33   1654.54 o
   5  17  14     1539.77     4783.71   1358.61 o
   7  17  14    14142.93    15169.48   1318.94 o
   9  17  14     8765.98     9446.88   1702.91 o
  11  17  14        7.22     3438.34   1988.12 o
  13  17  14     4310.87    -2084.81   4597.77 o
 -14  18  14     1293.51    -2116.68   2709.99 o
 -12  18  14     3150.91     5418.39   1867.53 o
 -10  18  14    16136.29    16084.94   3246.27 o
  -8  18  14    10538.50     8075.84   1616.20 o
  -6  18  14     2456.63     1697.21   1198.06 o
  -4  18  14     1627.70     -320.22   1608.78 o
  -2  18  14    21014.63    21911.77   2209.20 o
   0  18  14     1042.40     3879.05   1484.32 o
   2  18  14       50.79     2247.16   2049.68 o
   4  18  14    14891.46    16487.66   1756.59 o
   6  18  14     4376.97     3947.98   1546.62 o
   8  18  14      928.96    -1705.31   1705.31 o
  10  18  14    20139.01    20899.63   2266.58 o
  12  18  14      519.31     1612.21   2494.36 o
 -13  19  14     1278.01     1460.96   8339.94 o
 -11  19  14     3469.34     1457.93   2007.95 o
  -9  19  14     2767.39     1356.08   1624.93 o
  -7  19  14    13648.96    12789.65   2112.57 o
  -5  19  14    23445.82    22541.78   2154.51 o
  -3  19  14     1009.96     -232.55   1933.43 o
  -1  19  14     9494.16    12639.29   4332.71 o
   1  19  14    17083.93    25600.67   2246.64 o
   3  19  14     8111.47     8707.84   2552.11 o
   5  19  14     9988.00    10771.27   1943.41 o
   7  19  14    25943.14    29474.56   2318.37 o
   9  19  14     2769.53     7225.44   2780.46 o
 -12  20  14     5086.92      537.02   4147.25 o
 -10  20  14      161.19    -1911.18   2837.87 o
  -8  20  14     4777.89    11970.69   2430.14 o
  -6  20  14      796.57     -920.97   2789.26 o
  -4  20  14     2997.15     4190.46   2668.49 o
  -2  20  14     2199.18     3500.91   3226.05 o
   0  20  14    18835.83    19996.71   3197.49 o
   2  20  14     6334.81     3201.14   2114.16 o
   4  20  14     4583.89     6111.00   2289.70 o
   6  20  14      244.65    -2064.44   2064.44 o
   8  20  14      262.16      123.99   2250.03 o
  -9  21  14       97.73     -723.33   4176.57 o
  -7  21  14     2652.61     4447.01   2432.35 o
  -5  21  14      934.22      842.29   2353.28 o
  -3  21  14    19385.45    13998.17   2407.30 o
  -1  21  14     4655.64     7161.88   1860.86 o
   1  21  14    76048.50    76789.56   3980.63 o
   3  21  14     6204.48     7130.88   1990.65 o
   5  21  14       47.41     2090.49   2864.50 o
  -4  22  14    11254.32     5364.50   3933.26 o
  -2  22  14     6171.68     7488.52   2449.62 o
   0  22  14    11505.45    12486.32   2553.45 o
   2  22  14     9750.72    12707.35   2948.17 o
 -25   1  15     9298.17     5573.39   2334.45 o
 -23   1  15     9354.92     8481.60   2223.69 o
 -21   1  15      864.06      989.20   1266.50 o
 -19   1  15      805.73      -41.67    699.36 o
 -17   1  15    21818.54    23689.33    830.94 o
 -15   1  15    74946.68    80515.29   2607.49 o
 -13   1  15    39125.71    39345.41   1227.09 o
 -11   1  15   169650.73   161928.55   4557.69 o
  -9   1  15    12887.42    10976.79    820.11 o
  -7   1  15    60222.54    57923.48   2149.93 o
  -5   1  15      698.39     1237.56    294.72 o
  -3   1  15   611492.94   595506.06   5424.96 o
  -1   1  15    40094.64    43651.12    837.97 o
   1   1  15   258757.22   250715.81   2446.81 o
   3   1  15    13575.52    17723.01    867.58 o
   5   1  15    14874.58    15405.73   1415.98 o
   7   1  15    13600.47    14947.52    979.11 o
   9   1  15   423433.88   432018.09   6456.68 o
  11   1  15   182440.45   185314.63   3719.75 o
  13   1  15    97777.32   101491.78   1894.89 o
  15   1  15     6054.24     4498.97   1166.72 o
  17   1  15     7938.99     2729.87   2541.45 o
  19   1  15    25020.32    26997.14   2381.06 o
  21   1  15    18760.74    29388.05   4361.92 o
 -24   2  15       16.52     3183.39   2589.66 o
 -22   2  15    81681.39    84345.44   2390.44 o
 -20   2  15    30658.80    30571.16    962.51 o
 -18   2  15     7586.38     8114.29    790.60 o
 -16   2  15     4705.94     4230.03    631.90 o
 -14   2  15     6549.15     6751.36    989.88 o
 -12   2  15    21488.02    19381.13    841.36 o
 -10   2  15   188319.14   188416.08   3460.77 o
  -8   2  15   440617.22   446065.16   4344.44 o
  -6   2  15     9948.36     9350.62    441.51 o
  -4   2  15    26784.98    28050.49    635.98 o
  -2   2  15   141738.17   135473.45   1534.42 o
   0   2  15    13527.83    12451.28    605.20 o
   2   2  15    34921.43    31313.22    726.36 o
   4   2  15   379756.59   379533.25   4699.95 o
   6   2  15    36719.95    35255.46    943.07 o
   8   2  15     1338.91     6159.15    827.86 o
  10   2  15    17733.22    17823.52   1424.98 o
  12   2  15     5704.27     7010.01   1230.45 o
  14   2  15       89.14     -793.00   1327.35 o
  16   2  15    21222.95    18453.98   2136.26 o
  18   2  15     7265.79      706.34   2532.18 o
  20   2  15       44.22      835.01   3097.39 o
 -25   3  15     4254.08     5407.50   3060.42 o
 -23   3  15        3.80    -2201.45   2201.45 o
 -21   3  15    91356.47    88771.34   2183.09 o
 -19   3  15    38346.54    39861.18   1533.06 o
 -17   3  15     8443.36     8521.87   1487.58 o
 -15   3  15     4956.01     5347.92   1220.70 o
 -13   3  15    25247.18    23168.09   1249.27 o
 -11   3  15    27212.62    24730.48   1145.57 o
  -9   3  15   326587.66   341822.25   4227.50 o
  -7   3  15   309588.41   309582.31   3337.45 o
  -5   3  15    56310.89    51927.82   1044.59 o
  -3   3  15    97000.72    92681.10   1406.53 o
  -1   3  15   134223.11   137192.70   1611.24 o
   1   3  15    87985.44    88995.69   1223.86 o
   3   3  15   258095.44   262449.00   2860.76 o
   5   3  15   281296.13   288806.66   3255.51 o
   7   3  15    26329.29    24273.06    783.14 o
   9   3  15    32174.86    35073.98   1295.06 o
  11   3  15    22049.29    19120.69   1969.75 o
  13   3  15    63374.10    61861.45   2229.20 o
  15   3  15     7335.87     8957.01   3148.22 o
  17   3  15    65172.33    62842.99   3245.30 o
  19   3  15     3699.92     5382.97   2174.84 o
  21   3  15     4027.63     5671.82   4118.09 o
 -24   4  15       41.62     2232.48   2624.25 o
 -22   4  15    81196.66    76985.38   2775.02 o
 -20   4  15     9919.37    12868.53   1848.60 o
 -18   4  15    36992.43    37882.70   1119.33 o
 -16   4  15     5878.53     6841.68   1920.42 o
 -14   4  15       25.63     1736.95   1028.94 o
 -12   4  15    40035.48    40768.31   1412.08 o
 -10   4  15   202855.72   206517.38   3461.79 o
  -8   4  15   194174.64   201947.39   2666.59 o
  -6   4  15    34824.04    36843.66    894.39 o
  -4   4  15     2035.20     1066.12    713.38 o
  -2   4  15    46963.20    47016.74    821.64 o
   0   4  15    74262.20    73806.53   1377.01 o
   2   4  15    34925.09    37632.01    836.91 o
   4   4  15   356518.63   362044.69   3715.62 o
   6   4  15     5815.49     3446.24    771.43 o
   8   4  15     8743.14    11956.95   1183.83 o
  10   4  15     3699.65     4750.92   1208.93 o
  12   4  15    25595.90    28585.53   1869.23 o
  14   4  15     6052.96     7340.85   1633.61 o
  16   4  15    32622.20    31742.90   2584.08 o
  18   4  15    24606.56    28547.16   2521.18 o
  20   4  15     3403.59     7703.42   8783.68 o
 -23   5  15    12864.20    17502.58   2936.80 o
 -21   5  15     1597.89     3431.86   1898.24 o
 -19   5  15      332.40     1109.26    835.56 o
 -17   5  15    23301.61    21666.36    979.34 o
 -15   5  15    70600.77    73280.80   1490.57 o
 -13   5  15   181336.88   178705.39   3811.62 o
 -11   5  15    15273.02    13744.93    678.58 o
  -9   5  15     7912.81     6303.19   1131.98 o
  -7   5  15    24513.63    26054.02   1440.28 o
  -5   5  15   116569.29   112344.98   2277.71 o
  -3   5  15     7775.05    13921.14    762.46 o
  -1   5  15   170201.39   169397.53   2087.13 o
   1   5  15       10.91       69.69    790.35 o
   3   5  15    81281.99    89577.34   2084.44 o
   5   5  15     3486.05     6764.22   1058.44 o
   7   5  15    69748.66    74054.80   1854.48 o
   9   5  15    52004.91    53657.21   1633.66 o
  11   5  15     9423.84    10295.43   1894.79 o
  13   5  15     2860.15     5133.75    917.94 o
  15   5  15     4133.90     1616.96   1608.10 o
  17   5  15     1079.07     1509.94   2917.12 o
  19   5  15     1795.59     2037.26   3361.32 o
 -24   6  15    11299.60     3289.20   3772.76 o
 -22   6  15     4617.77     1725.26   1519.43 o
 -20   6  15     2552.26     3179.06   1373.12 o
 -18   6  15      652.30     1949.77   1038.25 o
 -16   6  15     7577.02     9593.51   1133.57 o
 -14   6  15    64680.54    69601.53   2214.09 o
 -12   6  15   171314.59   176428.48   2750.70 o
 -10   6  15     9569.34     9337.88   1070.78 o
  -8   6  15     9265.51     8217.15   1274.98 o
  -6   6  15    17596.79    22340.69    850.99 o
  -4   6  15    46375.45    49483.59    819.74 o
  -2   6  15    24586.75    24392.26    811.54 o
   0   6  15   434172.66   442970.66   5488.66 o
   2   6  15    44836.68    46792.49   1088.54 o
   4   6  15     3119.85     4010.69    593.92 o
   6   6  15    44980.44    45208.75   1285.19 o
   8   6  15     7228.65    10030.07    730.06 o
  10   6  15    11345.24    11589.55    939.46 o
  12   6  15   134005.25   140820.02   3059.85 o
  14   6  15    12852.36    15779.66   1626.11 o
  16   6  15     2278.42     1019.03   1659.48 o
  18   6  15      653.25     -274.65   2022.89 o
  20   6  15    11739.25     9848.82   3063.46 o
 -23   7  15     5692.26     2623.46   4142.44 o
 -21   7  15     5440.19     6414.25   1532.41 o
 -19   7  15    10221.95     9317.04   1345.96 o
 -17   7  15    78140.79    75933.99   3093.99 o
 -15   7  15     5011.33     6264.98    838.59 o
 -13   7  15   207102.28   207114.89   4689.44 o
 -11   7  15      710.71       -5.73    848.53 o
  -9   7  15    30098.41    28853.90    990.40 o
  -7   7  15      769.27     3044.54    899.35 o
  -5   7  15    57152.11    55489.41   1301.17 o
  -3   7  15     2446.46     7386.25    524.48 o
  -1   7  15   337545.72   337950.72   3867.11 o
   1   7  15    18334.19    17263.04   1187.73 o
   3   7  15    74042.28    75444.29   1418.46 o
   5   7  15     5867.99     8417.09    954.02 o
   7   7  15      199.01     2137.72   1037.66 o
   9   7  15     9675.53    10290.86    935.35 o
  11   7  15    29310.28    29670.12   1199.66 o
  13   7  15    40549.18    40303.13   2480.76 o
  15   7  15     1837.30     3448.75   1649.68 o
  17   7  15     4407.58     2122.74   3029.51 o
  19   7  15     2617.99      137.66   2494.86 o
 -22   8  15      216.01     5799.04   2916.86 o
 -20   8  15    17754.34    17551.62   1787.98 o
 -18   8  15     1473.88      625.63   1293.89 o
 -16   8  15      587.19       70.65   1075.61 o
 -14   8  15    23148.11    22270.04   1026.34 o
 -12   8  15     9567.68     8835.15   1488.62 o
 -10   8  15      611.51      904.42    656.20 o
  -8   8  15   213630.34   212204.69   3042.06 o
  -6   8  15   118384.43   119707.58   1840.90 o
  -4   8  15     7697.59    10111.47    754.57 o
  -2   8  15    49028.03    49357.36   2192.26 o
   0   8  15    16726.25    21819.44   1398.91 o
   2   8  15    38754.39    45215.04   1148.50 o
   4   8  15   116059.55   118080.01   1900.11 o
   6   8  15   246569.25   245274.81   3099.60 o
   8   8  15     6428.48     6557.07    997.43 o
  10   8  15     2352.14     2423.01   1063.08 o
  12   8  15    25366.83    23201.20   1908.51 o
  14   8  15    73208.57    75331.56   2322.01 o
  16   8  15     2078.69     2751.03   2393.76 o
  18   8  15    78452.80    74267.70   3356.37 o
 -23   9  15     5226.14     1640.11   1946.95 o
 -21   9  15     1144.08     3741.01   2776.60 o
 -19   9  15      193.79     2724.12   2050.85 o
 -17   9  15    49977.92    45475.69   2155.59 o
 -15   9  15    67493.51    64429.37   3310.00 o
 -13   9  15      478.32       -5.23   1464.42 o
 -11   9  15    33102.63    30637.31   1159.25 o
  -9   9  15    59510.45    62322.93   1634.95 o
  -7   9  15    79662.13    79799.23   2065.63 o
  -5   9  15      363.08      284.88    677.75 o
  -3   9  15   107308.30   106388.07   1841.63 o
  -1   9  15    18012.13    24300.10   1419.29 o
   1   9  15    67178.34    65014.80   1936.64 o
   3   9  15   156019.08   157060.66   2290.49 o
   5   9  15    54842.86    57272.37   1627.54 o
   7   9  15       16.83     3148.02   1071.33 o
   9   9  15    30809.95    32121.04   1826.49 o
  11   9  15      188.81     1638.18   1002.73 o
  13   9  15    30854.50    28758.26   2130.78 o
  15   9  15    39980.88    45415.83   2574.43 o
  17   9  15    25727.36    28042.48   3377.85 o
  19   9  15     2615.05     3183.68   2976.51 o
 -22  10  15      103.14     4035.34   1927.76 o
 -20  10  15    28063.82    27114.47   2162.94 o
 -18  10  15       27.56     1955.82   1612.52 o
 -16  10  15    15444.46    12578.60   1557.59 o
 -14  10  15     2863.37     3013.63   1208.78 o
 -12  10  15    67201.04    67064.73   1711.00 o
 -10  10  15    64801.77    66188.23   2203.66 o
  -8  10  15    94298.98    90863.31   2426.59 o
  -6  10  15    50545.43    53684.95   1007.45 o
  -4  10  15    48766.20    48779.42   2182.65 o
  -2  10  15      248.70     1318.80    520.79 o
   0  10  15    39570.59    41314.86   1127.59 o
   2  10  15   266520.38   270655.06   5649.29 o
   4  10  15    12217.34    10415.21    825.82 o
   6  10  15   188882.42   184271.66   5240.98 o
   8  10  15    50458.60    45984.57   1809.09 o
  10  10  15    30159.85    29184.55   1638.97 o
  12  10  15     1064.45     3197.60   2431.86 o
  14  10  15    94032.50    95889.45   8469.73 o
  16  10  15     4648.52     2535.71   2046.94 o
  18  10  15    63279.14    52501.27   3685.60 o
 -21  11  15     3772.67     3130.29   2947.32 o
 -19  11  15     1411.71    -2112.41   2462.78 o
 -17  11  15    24577.51    25826.84   2253.50 o
 -15  11  15       58.35    -1666.20   1666.20 o
 -13  11  15    18130.31    17565.01   1080.32 o
 -11  11  15    12161.18    12529.10    930.22 o
  -9  11  15     2983.33     3528.38    940.74 o
  -7  11  15     8241.21    11037.54   1331.31 o
  -5  11  15    57922.79    58261.66   1975.55 o
  -3  11  15    43533.95    48349.02   1590.53 o
  -1  11  15     1368.83      948.49    550.88 o
   1  11  15    12757.23    15078.78    889.02 o
   3  11  15    20085.17    18728.46   1232.45 o
   5  11  15    15720.81    20348.67   1640.37 o
   7  11  15       73.68      507.15   1416.84 o
   9  11  15    25507.98    25017.67   2072.95 o
  11  11  15     1900.39     3385.93   1238.76 o
  13  11  15     4629.69     8217.40   2486.28 o
  15  11  15    14668.11    15544.22   2191.64 o
  17  11  15      150.79    -1440.05   5797.21 o
 -20  12  15       66.79      994.39   2536.80 o
 -18  12  15    25657.21    26920.48   2316.84 o
 -16  12  15   116822.88   118574.09   8760.94 o
 -14  12  15     6987.07     6274.69   1306.53 o
 -12  12  15    11036.55    10573.97   1221.00 o
 -10  12  15     1554.47     1156.60    663.47 o
  -8  12  15     4492.91     5382.46   1024.57 o
  -6  12  15    66594.00    68685.73   1361.19 o
  -4  12  15   299294.94   304435.78   6462.88 o
  -2  12  15    32253.28    32425.87   1209.27 o
   0  12  15    24679.38    21758.44    904.06 o
   2  12  15     9020.78     6289.24   1031.01 o
   4  12  15     2077.10     1119.00   1122.19 o
   6  12  15     7217.35     9660.65   1620.24 o
   8  12  15   207906.89   200163.02   7590.07 o
  10  12  15    61726.88    62827.85   3389.49 o
  12  12  15     9775.55    10024.00   1546.31 o
  14  12  15      443.82      536.10   3194.95 o
  16  12  15       33.43     1689.14   2599.97 o
 -19  13  15      197.58     1615.20   2227.09 o
 -17  13  15    63728.11    55293.53   5126.66 o
 -15  13  15     2332.40     4578.55   1148.59 o
 -13  13  15    19040.23    18724.20   1964.39 o
 -11  13  15     9794.68     9064.99   1412.96 o
  -9  13  15      174.49     -785.39    785.39 o
  -7  13  15    20481.45    22865.48   1810.77 o
  -5  13  15    83357.55    78331.27   1485.83 o
  -3  13  15    75518.10    71563.73   1623.29 o
  -1  13  15    25751.76    25514.33   1544.81 o
   1  13  15    10010.66    11860.52   1168.96 o
   3  13  15     3850.37     5465.47   1473.84 o
   5  13  15    32995.22    34781.38   2346.26 o
   7  13  15     9850.97     9710.87   1213.96 o
   9  13  15    67164.24    63731.02   3354.48 o
  11  13  15      329.00     -397.30   1645.58 o
  13  13  15    10485.54    12162.38   2286.58 o
  15  13  15     9062.78    10299.92   3117.65 o
 -20  14  15     2342.88     1998.92   3121.94 o
 -18  14  15    26156.22    26846.46   2755.54 o
 -16  14  15     9860.44     5356.88   2567.48 o
 -14  14  15    10538.96     6501.02   1744.61 o
 -12  14  15     2929.26     2077.98    840.45 o
 -10  14  15    16871.97    15138.51   1275.80 o
  -8  14  15     9554.71     9267.47    836.24 o
  -6  14  15    30169.87    29600.95   1662.30 o
  -4  14  15     2938.55     2494.76    887.14 o
  -2  14  15    10157.61     9022.61    903.15 o
   0  14  15     6882.17     9273.18    981.90 o
   2  14  15      368.27     4271.35   1049.60 o
   4  14  15    13650.84    14024.95   1275.85 o
   6  14  15     5464.45    10226.59   1553.30 o
   8  14  15     4239.00     3540.39   1903.89 o
  10  14  15     3724.39     3813.84   1782.48 o
  12  14  15       78.33     1378.25   1642.91 o
  14  14  15       60.37     -573.48   2936.09 o
 -19  15  15     6229.62      969.04   5424.84 o
 -17  15  15    24221.07    30885.06   4298.42 o
 -15  15  15     1332.58     5250.78   1942.88 o
 -13  15  15     9511.34    11759.11   1484.17 o
 -11  15  15     3142.82     3953.52   1049.33 o
  -9  15  15     1357.72     3867.43   1012.43 o
  -7  15  15       55.61     1629.45   1307.23 o
  -5  15  15    17663.18    22461.83   1409.17 o
  -3  15  15     3335.75     1152.47   1230.89 o
  -1  15  15    33135.92    33078.83   2683.07 o
   1  15  15      466.88      256.26    996.51 o
   3  15  15     3152.33     1155.92   1140.48 o
   5  15  15     6497.81     4703.11   1056.11 o
   7  15  15    20384.62    19203.55   2494.27 o
   9  15  15       34.96     2946.12   1506.88 o
  11  15  15    23595.17    22577.72   2002.73 o
  13  15  15     1912.61     2269.00   2695.92 o
  15  15  15     1410.80     6713.06   2995.76 o
 -18  16  15    65090.54    58257.39   3709.49 o
 -16  16  15    15517.43    20237.38   3222.62 o
 -14  16  15        4.64     -688.23   1917.31 o
 -12  16  15      716.72     2097.04   1367.52 o
 -10  16  15    10350.36    14100.45   2241.39 o
  -8  16  15     1691.34     3536.00   1216.84 o
  -6  16  15   141273.42   135804.33   3369.65 o
  -4  16  15   118215.77   117909.52   4715.46 o
  -2  16  15      377.70     -529.23   1175.75 o
   0  16  15     6249.74     9275.91   1962.37 o
   2  16  15     5467.74     7276.10   1200.10 o
   4  16  15     5225.33     4466.81   1541.06 o
   6  16  15    28070.91    25723.33   1787.08 o
   8  16  15    75346.55    75652.67   2729.87 o
  10  16  15      428.15      104.25   2529.02 o
  12  16  15      862.19    -2421.25   2421.25 o
 -15  17  15       50.84    -1452.90   2158.79 o
 -13  17  15     1936.25     3840.71   2285.18 o
 -11  17  15      239.51     -702.63   2135.24 o
  -9  17  15    27344.35    23920.58   1532.00 o
  -7  17  15        3.28       26.86   1055.82 o
  -5  17  15    11936.76     8018.31   1182.40 o
  -3  17  15    18830.77    21690.44   1394.14 o
  -1  17  15        9.64    -1623.29   1623.29 o
   1  17  15    32201.70    25999.43   2217.95 o
   3  17  15     2875.91     4781.55   1360.31 o
   5  17  15       84.04     5437.84   1346.40 o
   7  17  15    28057.46    21844.38   1763.79 o
   9  17  15     8459.97     9541.60   1604.37 o
  11  17  15     9974.09    16077.98   3828.99 o
 -14  18  15    12028.09    12309.18   2525.95 o
 -12  18  15    51005.90    47511.32   3494.34 o
 -10  18  15    22817.16    20214.34   5727.57 o
  -8  18  15     9085.72    10070.65   2074.69 o
  -6  18  15    25097.68    28732.18   2946.47 o
  -4  18  15     1390.31     6985.37   1344.94 o
  -2  18  15     4531.15     6780.77   1768.10 o
   0  18  15    55891.02    57416.11   3217.42 o
   2  18  15    52107.26    50868.75   2128.74 o
   4  18  15     1796.12     4310.03   1397.21 o
   6  18  15    27717.05    27792.79   2364.73 o
   8  18  15     4495.47     9598.62   3579.35 o
  10  18  15       30.14    -2335.18   3381.86 o
 -13  19  15     6124.43       96.39   3037.70 o
 -11  19  15     4294.37     3039.62   2474.54 o
  -9  19  15     5433.32     6536.66   3628.75 o
  -7  19  15     2125.52     3365.78   2937.30 o
  -5  19  15     2758.95     4316.96   1454.55 o
  -3  19  15    19392.64    22227.54   3342.30 o
  -1  19  15     1824.23     7885.89   2933.32 o
   1  19  15    40545.74    42517.96   3327.22 o
   3  19  15      196.91      299.15   1733.64 o
   5  19  15     3795.58     1628.45   2626.29 o
   7  19  15    33581.54    37125.41   2086.50 o
   9  19  15     2185.30      329.74   2636.49 o
 -10  20  15       13.88      627.33   4116.47 o
  -8  20  15      603.37    -2261.24   2261.24 o
  -6  20  15    16817.54    16639.92   2574.71 o
  -4  20  15     2612.55     3270.10   1600.28 o
  -2  20  15       79.83       27.96   2914.32 o
   0  20  15     9680.37    10368.27   1943.47 o
   2  20  15     9170.11     7553.78   1652.28 o
   4  20  15     4673.23     6823.91   1715.22 o
   6  20  15     8943.23    10610.93   1802.86 o
  -7  21  15     1312.03    -1396.63   5122.32 o
  -5  21  15     3054.34      248.61   2472.23 o
  -3  21  15       62.04    -1993.72   1993.72 o
  -1  21  15     4366.58      766.27   1819.51 o
   1  21  15    26255.17    29516.96   2104.58 o
   3  21  15      118.41     3756.22   2081.19 o
 -24   0  16    25705.89    18029.80   4285.76 o
 -22   0  16     6792.21    14287.98   3493.17 o
 -20   0  16    32165.90    33251.32   1677.96 o
 -18   0  16      108.11     1623.11    615.91 o
 -16   0  16   385997.66   415736.78   9508.37 o
 -14   0  16   160783.73   173458.03   5531.09 o
 -12   0  16   100955.88   102091.01   3231.71 o
 -10   0  16    19419.04    19933.55   1548.40 o
  -8   0  16     9848.83     9951.81   1367.63 o
  -6   0  16     8005.11     9083.52    609.00 o
  -4   0  16  1352649.38  1357079.38  14860.07 o
  -2   0  16  1412966.63  1402502.88  16782.70 o
   0   0  16   131834.81   127798.36   2358.69 o
   2   0  16    82380.53    82578.80   2975.50 o
   4   0  16      921.63     4999.56   1446.12 o
   6   0  16    88735.84    86707.64   2260.49 o
   8   0  16   420863.47   430845.25   6276.19 o
  10   0  16  1124163.63  1172205.38  23796.13 o
  12   0  16    17525.21    20924.75   2106.27 o
  14   0  16    55600.96    49059.59   4039.05 o
  16   0  16     4840.50     6792.16   2713.63 o
  18   0  16    23796.07    27390.30   7386.85 o
  20   0  16     4381.38     1193.04   3862.53 o
 -25   1  16     1892.76     3283.60   2337.14 o
 -23   1  16      843.23     5651.53   2117.95 o
 -21   1  16    21097.08    23508.17   1198.69 o
 -19   1  16     2248.04     2877.77   1210.06 o
 -17   1  16     3898.11     4202.54    592.69 o
 -15   1  16    29927.08    27923.28    862.90 o
 -13   1  16     2358.54     2887.18    858.57 o
 -11   1  16       18.03     -752.53    752.53 o
  -9   1  16    54358.04    51286.52   1219.61 o
  -7   1  16    48517.63    44534.57   1299.46 o
  -5   1  16    26056.54    22366.29    456.69 o
  -3   1  16    51570.96    57330.71   1504.82 o
  -1   1  16     9829.36    11357.86    806.71 o
   1   1  16    12685.33    14761.36    901.38 o
   3   1  16      627.28      478.11    483.35 o
   5   1  16    22429.14    21855.09    771.02 o
   7   1  16    12075.22    15352.24    931.06 o
   9   1  16    12628.05    19297.38   2012.85 o
  11   1  16    13515.83    18265.45   1526.91 o
  13   1  16      391.67     3041.82    772.86 o
  15   1  16    14790.58    13739.42   2149.45 o
  17   1  16     6325.08     2526.84   3667.68 o
  19   1  16       24.35    -1942.05   2104.20 o
 -24   2  16     6216.82     3644.64   2719.05 o
 -22   2  16    16343.18    15881.44   2595.28 o
 -20   2  16     8312.11     9933.89   1065.63 o
 -18   2  16     8285.48     8924.06   1187.09 o
 -16   2  16    18458.03    21979.92   1080.97 o
 -14   2  16     4405.00     3481.31    608.20 o
 -12   2  16    64395.79    64700.29   1973.64 o
 -10   2  16    50465.32    51121.65   1193.47 o
  -8   2  16   167468.09   168411.31   2385.74 o
  -6   2  16    16022.13    15423.61    540.05 o
  -4   2  16    62460.20    62958.25    912.76 o
  -2   2  16    52864.48    49082.33   1174.73 o
   0   2  16   196931.94   196074.13   2621.63 o
   2   2  16       90.89     -449.19    449.19 o
   4   2  16   194164.45   196472.98   2245.46 o
   6   2  16    11513.72    13391.51    705.44 o
   8   2  16    14095.63    14755.38    868.52 o
  10   2  16   144157.41   144688.16   2146.10 o
  12   2  16     5100.13     3250.74   1436.55 o
  14   2  16     1555.87     2886.85   1256.41 o
  16   2  16    43225.01    45341.37   2731.43 o
  18   2  16     9779.91    14427.85   2767.39 o
  20   2  16    12532.21    12996.44   2646.28 o
 -23   3  16     8027.00     6093.19   3629.85 o
 -21   3  16    58664.45    60914.25   2200.01 o
 -19   3  16      415.35      734.44    755.98 o
 -17   3  16      470.40     -835.23    835.23 o
 -15   3  16    62313.77    59635.81   1263.54 o
 -13   3  16     3634.90     2825.62    759.70 o
 -11   3  16     1681.06     2477.26    696.33 o
  -9   3  16   215366.22   233481.52   2962.24 o
  -7   3  16    51689.56    53560.44   1234.10 o
  -5   3  16     6863.13     6914.87    670.44 o
  -3   3  16    12160.62    11615.21    592.49 o
  -1   3  16     3652.68     3580.40    705.75 o
   1   3  16    14430.62    14790.82    570.19 o
   3   3  16    46241.67    51220.13   1613.58 o
   5   3  16   121224.14   124135.37   1773.81 o
   7   3  16    28329.43    29613.91    869.61 o
   9   3  16     8005.18     9387.61   1076.57 o
  11   3  16     3007.85     6099.02   1464.71 o
  13   3  16     9427.36     8564.60   3302.11 o
  15   3  16    23389.42    16419.09   1911.69 o
  17   3  16       57.12     4260.91   2172.17 o
  19   3  16     3931.94     2048.50   2473.07 o
 -24   4  16     1135.74      664.10   2875.31 o
 -22   4  16     7480.09     8050.81   1900.78 o
 -20   4  16    27054.24    25882.29   1372.28 o
 -18   4  16    28153.58    26455.91   1176.94 o
 -16   4  16    58209.25    52502.13   1916.30 o
 -14   4  16       61.06      722.82    572.72 o
 -12   4  16    11380.78    11444.52    881.38 o
 -10   4  16     1120.48     2589.44    991.11 o
  -8   4  16   139169.80   143402.28   2462.00 o
  -6   4  16    70344.47    70913.27   1438.22 o
  -4   4  16   268437.44   251429.69   2618.79 o
  -2   4  16    82218.73    76068.02   1507.85 o
   0   4  16    50585.36    49872.33   1138.33 o
   2   4  16      346.24     1071.62    797.88 o
   4   4  16    44525.47    43379.11   1539.20 o
   6   4  16    46224.66    46272.74   1133.78 o
   8   4  16   123933.98   126009.75   2057.25 o
  10   4  16    49264.91    50218.17   1312.88 o
  12   4  16    23520.54    19672.83   3111.60 o
  14   4  16     2089.63    -1658.96   1658.96 o
  16   4  16    21593.43    19096.23   2175.42 o
  18   4  16     3494.46     5103.61   2672.19 o
  20   4  16    10009.19    14930.41   7527.48 o
 -23   5  16      216.68     7182.85   5551.78 o
 -21   5  16    15968.40    13375.83   1538.14 o
 -19   5  16       83.75      891.38   1188.82 o
 -17   5  16     2104.71     4670.78   1523.36 o
 -15   5  16      186.31      825.66    738.08 o
 -13   5  16   118952.91   126815.18   3120.74 o
 -11   5  16    42335.23    39638.28   1371.29 o
  -9   5  16    27056.70    26537.63   1517.19 o
  -7   5  16      713.03      741.77    516.31 o
  -5   5  16       89.20      566.02    588.79 o
  -3   5  16    19860.01    20024.18    854.00 o
  -1   5  16   295617.50   292986.91   3091.26 o
   1   5  16   111577.14   108842.72   1942.13 o
   3   5  16    45256.59    44540.81   1799.49 o
   5   5  16    67316.47    70959.48   1750.27 o
   7   5  16    67096.23    66724.79   1943.64 o
   9   5  16     1062.83     1228.46    913.46 o
  11   5  16    64754.10    63771.12   1591.90 o
  13   5  16    49209.35    50247.12   2591.30 o
  15   5  16      417.79     3172.82   1773.76 o
  17   5  16     1010.09     4352.50   2391.88 o
  19   5  16    15660.96    19222.08   3172.42 o
 -24   6  16      342.49     4087.44   2906.08 o
 -22   6  16    16130.24    15000.22   1727.84 o
 -20   6  16        1.72     1001.34   1702.27 o
 -18   6  16    10186.36    11958.56   1017.78 o
 -16   6  16     5629.18    10610.21   1121.52 o
 -14   6  16    79055.33    83370.33   1644.57 o
 -12   6  16     5664.38     5359.40   1161.31 o
 -10   6  16   120875.20   121210.60   2157.67 o
  -8   6  16    32914.11    32706.65   1135.32 o
  -6   6  16    20376.41    22230.42   1190.46 o
  -4   6  16    66110.37    69384.79   1115.50 o
  -2   6  16    35937.77    40937.07   1092.45 o
   0   6  16    37531.38    41706.09   1158.65 o
   2   6  16    46681.45    46635.54   1106.88 o
   4   6  16    66130.06    67894.62   1382.33 o
   6   6  16     7347.41    13055.87    942.58 o
   8   6  16     7021.12     8729.12   1695.01 o
  10   6  16    11493.30    10921.70   1732.08 o
  12   6  16      454.49     1262.25   1130.63 o
  14   6  16     4803.56     5733.91   1032.84 o
  16   6  16    13526.04    10471.57   3579.96 o
  18   6  16      359.71     3160.95   2124.21 o
 -23   7  16     1429.58     1617.64   5217.96 o
 -21   7  16     8353.31    14398.33   1793.94 o
 -19   7  16     1358.15      808.45   1316.03 o
 -17   7  16    29823.57    29882.88   1531.82 o
 -15   7  16    13472.72    13746.95   1381.78 o
 -13   7  16   187330.25   192999.77   2758.08 o
 -11   7  16     3034.68     3111.15    799.49 o
  -9   7  16    37551.16    36850.63   1333.54 o
  -7   7  16   123020.41   122495.86   2076.91 o
  -5   7  16    27126.71    26889.94   1170.49 o
  -3   7  16     1608.83     3895.19    955.47 o
  -1   7  16   227511.89   227501.13   2874.78 o
   1   7  16    19227.04    21718.27    793.69 o
   3   7  16      414.33     1032.27    597.20 o
   5   7  16    82208.48    78236.71   2058.09 o
   7   7  16    36231.46    34075.64   1277.79 o
   9   7  16    56024.13    56104.78   1823.35 o
  11   7  16    63612.11    58617.45   1925.82 o
  13   7  16     2381.71     4860.82   1789.77 o
  15   7  16    10686.68    10999.03   2834.89 o
  17   7  16    18646.61    24416.60   2850.30 o
  19   7  16      480.39    -2835.60   2835.60 o
 -22   8  16     3298.34     1992.06   2833.61 o
 -20   8  16    17935.43    19649.54   6361.38 o
 -18   8  16      472.16    -1540.05   2145.19 o
 -16   8  16    35001.97    34227.40   2133.24 o
 -14   8  16     1050.83      699.10    774.67 o
 -12   8  16    36234.73    35177.10   1602.38 o
 -10   8  16    20448.99    18736.05   1427.53 o
  -8   8  16    55035.01    55986.65   1928.56 o
  -6   8  16    26571.40    23318.48    748.88 o
  -4   8  16    36902.61    36833.66   1525.68 o
  -2   8  16     3113.10     4205.13    834.92 o
   0   8  16    83202.16    78237.59   2786.57 o
   2   8  16    67408.76    66372.97   1511.22 o
   4   8  16    75353.56    80034.48   1566.60 o
   6   8  16   132147.77   133560.80   3819.93 o
   8   8  16     1859.08     2395.44   1058.98 o
  10   8  16    60302.98    56296.93   1660.17 o
  12   8  16      380.89     2091.34   1322.01 o
  14   8  16    10621.73    10054.96   2556.26 o
  16   8  16    10437.72     9088.54   2671.98 o
  18   8  16    25157.51    28887.84   3418.60 o
 -23   9  16    11308.97    12238.93   2544.59 o
 -21   9  16    32314.59    39298.45   3850.25 o
 -19   9  16    55434.17    57337.77   2773.73 o
 -17   9  16     3022.01     2532.09   1187.13 o
 -15   9  16      792.97     2985.78   1313.00 o
 -13   9  16     8109.55     9252.34   1004.97 o
 -11   9  16   204919.64   199387.77   4255.88 o
  -9   9  16    29357.22    28924.79   1590.80 o
  -7   9  16   435370.84   435732.09   7735.56 o
  -5   9  16      483.37       91.19    790.51 o
  -3   9  16    14501.77    15744.46    737.46 o
  -1   9  16     7791.98     9885.83    774.91 o
   1   9  16   420215.81   433544.88   4699.76 o
   3   9  16    61516.40    63886.29   1567.05 o
   5   9  16   405268.34   402391.72   6895.88 o
   7   9  16    18319.36    17915.47   1240.86 o
   9   9  16    10145.16    11246.83   1230.99 o
  11   9  16     8465.36     8779.83   1016.70 o
  13   9  16    56289.80    50898.52   2074.67 o
  15   9  16    94066.58    97238.98   3458.11 o
  17   9  16    35194.19    42659.80   3875.96 o
 -22  10  16    11367.56     9327.83   2906.92 o
 -20  10  16     2710.55     2852.93   2278.06 o
 -18  10  16     2309.82     4255.54   2272.09 o
 -16  10  16      719.42    -1206.15   2345.19 o
 -14  10  16     6675.49    11092.45   1172.44 o
 -12  10  16     7489.52    10830.75   1019.05 o
 -10  10  16    53381.15    54518.20   2433.49 o
  -8  10  16    18911.18    22579.71   1474.44 o
  -6  10  16     7551.27     8972.83    919.66 o
  -4  10  16      185.16     -596.61    643.84 o
  -2  10  16      628.18     1892.90    547.15 o
   0  10  16    42039.37    47458.12   1222.08 o
   2  10  16   194774.77   196616.84   3930.27 o
   4  10  16   116187.49   110765.17   2855.90 o
   6  10  16    13595.07    19079.69   1619.23 o
   8  10  16     9018.03     8169.15   2049.59 o
  10  10  16     2332.46     1444.96   2317.57 o
  12  10  16     2755.99     2079.01   1370.25 o
  14  10  16    52979.11    58322.72   2895.11 o
  16  10  16    35350.47    40795.53   2718.07 o
  18  10  16     5013.19     5294.33   2694.21 o
 -21  11  16     3026.00     3289.44   2675.89 o
 -19  11  16     1451.55    -1355.82   3121.00 o
 -17  11  16    40914.23    42256.57   2509.54 o
 -15  11  16     4319.68     5722.41   2092.42 o
 -13  11  16       11.97     -415.02    919.38 o
 -11  11  16    70210.93    62361.72   3727.30 o
  -9  11  16     2749.02     1716.93   1002.53 o
  -7  11  16    11524.62    11583.03    977.54 o
  -5  11  16   120222.22   113973.14   1764.61 o
  -3  11  16    57970.68    56437.50   1970.39 o
  -1  11  16     3498.67     4800.09    683.47 o
   1  11  16   125889.55   117706.33   1980.56 o
   3  11  16    38987.80    37940.05   1397.90 o
   5  11  16   107189.19   105334.16   2501.49 o
   7  11  16     1246.72     -279.44    893.38 o
   9  11  16    16485.33    18182.78   2025.16 o
  11  11  16    29423.62    25334.18   1809.72 o
  13  11  16    10766.76    11441.96   2135.64 o
  15  11  16    42977.78    43132.50   3383.47 o
  17  11  16     6758.53     4159.65   3728.53 o
 -20  12  16    11560.71    14080.15   2105.52 o
 -18  12  16     9318.52    12833.56   6110.32 o
 -16  12  16    43532.78    41032.77   4917.47 o
 -14  12  16     2201.14     1719.07   1572.20 o
 -12  12  16     2715.91     3205.21   1181.63 o
 -10  12  16     3439.57     2844.75   1586.61 o
  -8  12  16    51893.86    44792.82   1334.25 o
  -6  12  16     5243.00     4236.80    704.68 o
  -4  12  16   115693.68   110295.48   2978.96 o
  -2  12  16    38288.27    40436.34   1799.96 o
   0  12  16     4178.66     4999.35   1096.99 o
   2  12  16     2301.53     2186.29    887.71 o
   4  12  16    20228.43    21704.41   1356.83 o
   6  12  16    17889.87    22150.81   2444.44 o
   8  12  16    10838.53    10691.77   1037.24 o
  10  12  16    39733.92    34105.54   2300.86 o
  12  12  16     2618.59     3934.05   1522.92 o
  14  12  16     3946.84     6030.81   2037.20 o
  16  12  16     1098.98     1540.59   2802.62 o
 -19  13  16        1.64      510.34   2990.01 o
 -17  13  16    20201.17    20395.68   2289.67 o
 -15  13  16     7022.86     4528.74   1813.38 o
 -13  13  16    21394.35    18966.00   2281.80 o
 -11  13  16      481.10    -1207.88   1207.88 o
  -9  13  16    20506.02    16328.02    915.70 o
  -7  13  16     5475.00     6015.79    965.55 o
  -5  13  16    66680.90    62024.14   2685.94 o
  -3  13  16    52335.00    51981.73   1488.93 o
  -1  13  16    11697.94    14571.35   1054.63 o
   1  13  16    26047.58    25386.46   1631.54 o
   3  13  16     1618.09      730.46   1105.83 o
   5  13  16     2990.36     3847.20   1192.24 o
   7  13  16     1323.43      966.87   1464.13 o
   9  13  16     5071.16     2426.29   2255.78 o
  11  13  16     5345.87     7527.19   4672.90 o
  13  13  16      968.51     1223.83   1785.22 o
  15  13  16     1806.62     1425.24   2587.74 o
 -18  14  16     7584.88    10180.08   2622.33 o
 -16  14  16     5560.17     5737.30   1985.11 o
 -14  14  16    16910.02    19758.49   2915.82 o
 -12  14  16     7050.36     9237.34   1454.76 o
 -10  14  16     4038.45     7167.15   1090.32 o
  -8  14  16    23926.10    20050.93   1047.10 o
  -6  14  16     6051.20     7543.56   1324.42 o
  -4  14  16     9622.24    10307.04   1246.99 o
  -2  14  16    16356.77    14189.69   1053.45 o
   0  14  16    43361.26    40142.67   2124.17 o
   2  14  16    52462.17    50196.84   1679.49 o
   4  14  16    58891.86    58888.60   2953.16 o
   6  14  16      308.13      -43.47   1829.17 o
   8  14  16     8127.29     9266.11   1133.51 o
  10  14  16     2058.47     2997.37   3480.46 o
  12  14  16     2593.11     5060.01   1744.78 o
  14  14  16    12676.93    21498.42   6402.31 o
 -17  15  16    39609.18    38502.32   3019.60 o
 -15  15  16      918.00     2038.21   1764.04 o
 -13  15  16       45.32     5233.24   2587.05 o
 -11  15  16      713.42     6848.35   1078.16 o
  -9  15  16     6697.14     5688.03    977.05 o
  -7  15  16    33912.65    34989.36   1502.34 o
  -5  15  16   141756.55   135486.30   3120.64 o
  -3  15  16      445.46     1243.40    871.61 o
  -1  15  16    11828.53    13738.88   1881.03 o
   1  15  16      338.41     5113.50   1918.50 o
   3  15  16      561.69      625.93   1148.24 o
   5  15  16     8758.50    10595.23   1190.99 o
   7  15  16    58814.57    59994.18   3397.11 o
   9  15  16     7886.94    11263.65   2554.88 o
  11  15  16     9349.86     5259.27   1847.70 o
  13  15  16     8564.50    15106.75   2989.47 o
 -16  16  16      561.57      559.39   2141.37 o
 -14  16  16       80.99    -1812.13   2450.49 o
 -12  16  16     8622.03     9379.40   1985.56 o
 -10  16  16     6673.07     4471.00   1070.01 o
  -8  16  16    16325.78    16974.01   1148.17 o
  -6  16  16    12411.31    12543.03   2013.00 o
  -4  16  16     1644.44     1514.84   1058.53 o
  -2  16  16    22510.88    22526.95   1518.71 o
   0  16  16     8880.78    10607.63   2252.83 o
   2  16  16     4721.70     4356.27   1805.68 o
   4  16  16    39416.68    38945.87   1820.93 o
   6  16  16     2147.63     1744.28   1536.90 o
   8  16  16      459.42     2244.62   1459.18 o
  10  16  16    10743.95    14145.11   5384.37 o
  12  16  16    10259.55     9357.06   3380.48 o
 -15  17  16     1783.73     -956.94   3327.56 o
 -13  17  16    14749.57    18536.86   2485.08 o
 -11  17  16    22681.66    24697.95   1887.03 o
  -9  17  16     1320.67     3733.46   2642.36 o
  -7  17  16     2879.70     3415.85   2147.72 o
  -5  17  16     8804.79     5373.30   1728.71 o
  -3  17  16     3659.02     3475.65   1325.08 o
  -1  17  16     3144.31     7558.99   1426.90 o
   1  17  16    44642.71    45499.49   2577.18 o
   3  17  16     6138.83     2891.66   1269.44 o
   5  17  16    12992.34    16618.75   2013.39 o
   7  17  16     1554.74      632.87   2192.76 o
   9  17  16       26.60     1088.24   2213.89 o
  11  17  16     2348.69      204.06   2926.18 o
 -14  18  16     3134.12     5605.36   2610.01 o
 -12  18  16    35254.64    43181.04   3196.59 o
 -10  18  16     1147.13     -712.84   1763.97 o
  -8  18  16       42.34      884.76   1796.98 o
  -6  18  16    51224.10    47869.12   2346.18 o
  -4  18  16     2638.22      638.06   1259.89 o
  -2  18  16    11637.06    12634.11   1527.23 o
   0  18  16    56939.05    55018.76   2211.40 o
   2  18  16     7248.30     7657.26   2289.48 o
   4  18  16     3361.81     2042.72   1499.21 o
   6  18  16    40006.34    43863.02   3938.60 o
   8  18  16     7958.76    10014.80   2392.72 o
  10  18  16     4955.43     3899.99   2434.53 o
 -13  19  16     5426.83     8391.16   4223.56 o
 -11  19  16     8812.85    11772.75   4561.31 o
  -9  19  16       32.91    -1308.45   4604.92 o
  -7  19  16    38073.69    35699.05   2735.25 o
  -5  19  16    28043.12    32271.39   1781.32 o
  -3  19  16      537.04     4477.49   1402.77 o
  -1  19  16    16973.31    16483.11   2149.29 o
   1  19  16    19723.18    22278.47   2333.67 o
   3  19  16      595.67     2439.48   1543.36 o
   5  19  16    43235.55    40800.74   3645.71 o
   7  19  16    29190.50    31018.29   4079.39 o
 -10  20  16     1162.01    -2987.09   3507.48 o
  -8  20  16     1588.02     8433.01   4211.01 o
  -6  20  16    28304.36    25167.42   3602.37 o
  -4  20  16      196.02     2465.82   1973.78 o
  -2  20  16     4050.74     7605.50   1641.98 o
   0  20  16    25404.42    28636.17   2564.83 o
   2  20  16     3837.04     4300.17   2315.40 o
   4  20  16       98.66     2558.65   3247.42 o
   6  20  16    41200.04    40384.90   5551.19 o
  -7  21  16     1315.92    10238.78   4442.59 o
  -5  21  16     1579.42     6094.14   2464.48 o
  -3  21  16     1517.12     1381.84   1723.51 o
  -1  21  16     9377.53    12571.22   1837.67 o
   1  21  16    31300.57    25794.86   2925.32 o
   3  21  16     5053.60     2237.04   2004.01 o
 -23   1  17       48.86     5793.51   2960.08 o
 -21   1  17      250.13     1590.59   1685.89 o
 -19   1  17    16204.44    17337.13    929.97 o
 -17   1  17   105222.33   105167.80   2696.91 o
 -15   1  17   322599.03   333101.19   5982.91 o
 -13   1  17    11781.25    12690.96   2329.54 o
 -11   1  17    25975.29    23984.34   1295.08 o
  -9   1  17    47191.07    49676.20   1068.11 o
  -7   1  17    96383.07    91495.09   1935.72 o
  -5   1  17   145272.86   140749.97   2452.27 o
  -3   1  17  1822391.50  1799736.25  14372.70 o
  -1   1  17   157400.92   158618.97   1950.79 o
   1   1  17    50376.03    50053.80   1023.57 o
   3   1  17    80813.20    81222.03   1348.54 o
   5   1  17    67071.41    68065.39   1292.06 o
   7   1  17    36922.42    37582.06    977.45 o
   9   1  17   400334.03   403246.91   6817.67 o
  11   1  17    95262.13    95352.95   2906.64 o
  13   1  17    23510.54    25097.13   1180.39 o
  15   1  17    24456.91    29385.67   2411.03 o
  17   1  17     2872.86     -343.20   1865.52 o
  19   1  17    20309.24    14702.31   2770.46 o
 -24   2  17     7790.28     4032.82   2819.63 o
 -22   2  17     7783.20     6572.41   2863.92 o
 -20   2  17    11355.95    13260.28   1327.09 o
 -18   2  17      324.32     -667.42    667.42 o
 -16   2  17    18888.45    16029.82   1077.12 o
 -14   2  17    20469.61    19556.50   1032.55 o
 -12   2  17    70842.55    66382.41   1311.48 o
 -10   2  17    70730.19    60339.83   1904.94 o
  -8   2  17    31731.00    30455.84   1121.25 o
  -6   2  17    79013.29    74718.75   1486.66 o
  -4   2  17    60450.39    61898.68   1563.99 o
  -2   2  17    68959.44    66768.57   1414.57 o
   0   2  17    61066.63    66324.21   1120.24 o
   2   2  17   362539.88   361727.09   3389.57 o
   4   2  17   103301.05    99286.74   1603.11 o
   6   2  17     1014.61      174.41   1087.78 o
   8   2  17     9667.58    12474.78   1420.06 o
  10   2  17    24368.07    25426.16   2012.34 o
  12   2  17    11145.86    13259.31    989.76 o
  14   2  17    51605.75    44419.96   2359.50 o
  16   2  17    87694.91    87270.55   3438.05 o
  18   2  17     2629.54     1311.08   2571.17 o
  20   2  17     1246.93      976.15   3081.13 o
 -23   3  17     9662.92     9371.52   2956.01 o
 -21   3  17    42792.43    39087.26   3360.39 o
 -19   3  17     8657.01    11216.39   1029.02 o
 -17   3  17    37350.23    39581.11   1440.21 o
 -15   3  17    25841.05    26359.41   1566.51 o
 -13   3  17    37569.03    37718.00    963.98 o
 -11   3  17    16010.32    18682.81    867.54 o
  -9   3  17   108375.05   115233.59   2076.08 o
  -7   3  17    33011.84    30470.33    989.88 o
  -5   3  17   180894.61   177276.86   3042.86 o
  -3   3  17    24409.86    22831.38    588.26 o
  -1   3  17    74264.61    69374.00   1088.77 o
   1   3  17       19.16     1778.31    734.89 o
   3   3  17   199037.00   198278.97   3678.95 o
   5   3  17    34383.24    36170.37   1076.95 o
   7   3  17   159333.69   161164.48   2150.69 o
   9   3  17     4492.20     7367.42   1039.87 o
  11   3  17    13019.00    13359.77   1113.87 o
  13   3  17      435.81     2794.38   1626.48 o
  15   3  17    55236.18    53211.55   4445.58 o
  17   3  17     1884.47     5661.48   3724.27 o
  19   3  17    23486.29    28007.76   2786.49 o
 -24   4  17     2690.18     6106.36   3109.89 o
 -22   4  17    12864.30     7355.38   4925.18 o
 -20   4  17     5148.32     5001.44   1420.90 o
 -18   4  17     7289.72     7695.18    858.91 o
 -16   4  17     5040.15     3736.30    897.97 o
 -14   4  17    26592.78    25473.24   1334.60 o
 -12   4  17    47367.41    46794.83   1148.65 o
 -10   4  17       62.17      184.41    625.49 o
  -8   4  17    40631.65    40673.85   1083.05 o
  -6   4  17    54288.82    48266.47   1247.11 o
  -4   4  17      501.55      220.05    499.64 o
  -2   4  17     6691.85     6656.75    499.12 o
   0   4  17    64196.04    63933.43   1076.09 o
   2   4  17    72798.35    75835.12   2245.25 o
   4   4  17      982.17     2775.53    942.51 o
   6   4  17    15576.66    18186.53   1070.47 o
   8   4  17      986.69     2147.95   1005.75 o
  10   4  17     7379.99     8457.05   1259.77 o
  12   4  17      298.01     3993.53   1373.49 o
  14   4  17     1492.82     3945.13   2218.61 o
  16   4  17    14554.51    11545.31   3205.21 o
  18   4  17      948.10     4593.08   2241.33 o
 -23   5  17     9017.82    14591.87   5063.69 o
 -21   5  17      530.64      641.84   2742.64 o
 -19   5  17     2125.22     1106.80    937.10 o
 -17   5  17    28707.86    28678.02   1173.78 o
 -15   5  17     7151.25     8340.59   1557.78 o
 -13   5  17       49.66     2150.56    599.14 o
 -11   5  17    46040.17    49147.24   1999.28 o
  -9   5  17    47687.65    44260.50   1204.27 o
  -7   5  17    10701.04    11463.66   1130.82 o
  -5   5  17    95594.60    91431.27   1964.83 o
  -3   5  17   142295.17   141955.56   3168.24 o
  -1   5  17    71228.27    68503.80   1720.48 o
   1   5  17    25747.34    23173.13   1169.45 o
   3   5  17    56222.46    55960.60   1471.38 o
   5   5  17    64553.64    66462.73   1864.53 o
   7   5  17      210.95     4777.49   1410.65 o
   9   5  17     1069.08     2056.45    901.42 o
  11   5  17    22966.34    22196.72   2232.54 o
  13   5  17     2633.05      252.59   2203.27 o
  15   5  17       25.22     -558.85   1704.01 o
  17   5  17    11775.34    11234.62   2258.63 o
  19   5  17       73.88    -2879.73   2879.73 o
 -22   6  17       15.50    -1396.14   5042.00 o
 -20   6  17       34.90     1203.62   1362.75 o
 -18   6  17    17149.38    18832.06   2126.73 o
 -16   6  17     1027.15     4489.48    809.86 o
 -14   6  17   131328.81   133032.88   2274.19 o
 -12   6  17    45178.70    47870.26   1865.45 o
 -10   6  17      233.05     1323.69    790.12 o
  -8   6  17       71.19     -726.24    825.46 o
  -6   6  17   129866.80   129997.01   2828.17 o
  -4   6  17    67955.30    67112.16   1366.99 o
  -2   6  17    98944.67   103580.51   1905.68 o
   0   6  17    97632.45   101430.80   1563.26 o
   2   6  17     7968.08     7193.35    877.38 o
   4   6  17     2250.95     3049.83    800.36 o
   6   6  17    28496.83    25499.06   1477.79 o
   8   6  17    83120.71    81365.16   3051.97 o
  10   6  17     6270.76     4982.00   1343.70 o
  12   6  17    12932.09    13052.47   1140.51 o
  14   6  17     6934.46     7035.72   2081.18 o
  16   6  17      786.05     -300.39   1872.84 o
  18   6  17     1843.44     -120.98   2196.30 o
 -23   7  17     5045.00     7658.80   3586.98 o
 -21   7  17       27.59    -1592.15   1592.15 o
 -19   7  17    12919.19    13377.59   3544.34 o
 -17   7  17     3781.22     4622.76   1331.90 o
 -15   7  17     4797.15     3994.15    824.62 o
 -13   7  17    11385.84     9031.33   1111.60 o
 -11   7  17      666.08     -391.58    757.19 o
  -9   7  17      389.91     -838.74    851.04 o
  -7   7  17    84329.35    82888.45   1687.09 o
  -5   7  17    23791.05    21333.55    883.07 o
  -3   7  17    34620.23    37349.45    885.02 o
  -1   7  17    54224.77    56440.30   1189.09 o
   1   7  17    11218.32    10574.93   1055.22 o
   3   7  17     3325.07     5730.96   1309.63 o
   5   7  17   101874.88    99113.98   1974.47 o
   7   7  17   206124.84   209152.50   5099.65 o
   9   7  17    10492.64    12737.05   1047.26 o
  11   7  17    23091.45    22003.82   1643.68 o
  13   7  17    11004.51    13494.77   2095.23 o
  15   7  17     4151.03     3164.96   1811.59 o
  17   7  17      234.90     1151.47   4703.47 o
 -22   8  17     3525.75     5579.93   2205.04 o
 -20   8  17    62622.08    65279.62   2614.38 o
 -18   8  17    10500.51     5793.41   3954.94 o
 -16   8  17    10040.50     9983.82   1051.69 o
 -14   8  17    20059.78    21570.57   1103.52 o
 -12   8  17    54789.56    55590.57   1935.54 o
 -10   8  17    23951.72    24396.45   2167.87 o
  -8   8  17   226242.09   222815.47   3216.25 o
  -6   8  17     1978.30     4304.43    593.32 o
  -4   8  17    98498.80    97052.65   1372.80 o
  -2   8  17     5142.29     7064.81    614.70 o
   0   8  17    50775.68    49459.88   1220.21 o
   2   8  17   169301.75   181463.55   3471.71 o
   4   8  17   108220.29   107371.69   2403.11 o
   6   8  17    49537.23    52682.49   3052.18 o
   8   8  17   108605.96   113341.70   2404.58 o
  10   8  17      114.98     3406.44   1762.57 o
  12   8  17     1365.86     2770.67   1559.50 o
  14   8  17    63806.70    63650.12   2861.16 o
  16   8  17      764.90     2526.31   2379.50 o
  18   8  17    17564.36    24647.00   3216.93 o
 -21   9  17    19467.13    27075.65   3078.64 o
 -19   9  17    13616.16    14034.98   2459.25 o
 -17   9  17     4295.25     5950.24   2607.86 o
 -15   9  17    18932.58    19666.47   1911.13 o
 -13   9  17     9733.86    10681.86   1895.66 o
 -11   9  17   130422.36   138992.31   3141.06 o
  -9   9  17   208354.88   204199.70   4677.19 o
  -7   9  17   152199.61   152507.17   3484.88 o
  -5   9  17     1990.84      879.15    504.02 o
  -3   9  17    47014.85    48374.10   1117.91 o
  -1   9  17     2736.83     4323.96    700.39 o
   1   9  17    88524.01    89229.29   2466.22 o
   3   9  17   274630.69   269227.16   3189.36 o
   5   9  17   174914.92   184034.50   3900.84 o
   7   9  17    39232.98    42550.93   1616.35 o
   9   9  17      239.56    -1158.15   1158.15 o
  11   9  17     3733.46     1131.77    969.09 o
  13   9  17     3407.63    10331.84   2404.47 o
  15   9  17    23256.35    28530.35   4438.67 o
  17   9  17    21162.27    14504.09   2912.31 o
 -22  10  17      423.72     3756.49   4234.85 o
 -20  10  17    64521.47    65392.58   3037.74 o
 -18  10  17       88.94     -788.46   1510.04 o
 -16  10  17     4714.54     5896.76   2616.92 o
 -14  10  17      627.45      541.69    863.23 o
 -12  10  17   171717.73   171465.31   4478.91 o
 -10  10  17    86376.97    85816.32   2528.81 o
  -8  10  17   239590.30   228104.16   4633.27 o
  -6  10  17    73620.15    73687.87   1209.43 o
  -4  10  17     1839.60     1795.61   1054.65 o
  -2  10  17    41581.33    38719.36   1686.33 o
   0  10  17    83248.42    84179.07   1875.38 o
   2  10  17   302793.78   313281.81   4474.54 o
   4  10  17    49711.79    51711.51   2126.41 o
   6  10  17    97515.20   102686.09   3138.91 o
   8  10  17     6018.91     4687.31   1586.19 o
  10  10  17    41686.37    38239.39   3683.60 o
  12  10  17    14387.50    12213.84   1378.88 o
  14  10  17    98852.08    90966.81   3373.05 o
  16  10  17      249.49     -760.38   1936.55 o
 -21  11  17     1278.75      683.87   2838.69 o
 -19  11  17      328.26      576.33   3673.90 o
 -17  11  17    16229.78    14728.10   2768.93 o
 -15  11  17    18402.49    18352.41   1331.30 o
 -13  11  17     9508.60     6538.51   1255.09 o
 -11  11  17    25877.86    26917.33   2232.40 o
  -9  11  17     3211.57     3166.92   1475.94 o
  -7  11  17     5386.19     5214.57    624.04 o
  -5  11  17      979.05     -197.46    851.86 o
  -3  11  17    53260.07    53734.09   1830.00 o
  -1  11  17    37732.91    39445.66   1094.81 o
   1  11  17    13065.72    13266.93   1144.96 o
   3  11  17     4427.39     7392.96    984.89 o
   5  11  17     2452.00      653.97   1124.42 o
   7  11  17    14745.13    15111.39   1243.00 o
   9  11  17     2236.30     2225.69   1697.37 o
  11  11  17    31068.94    35216.16   3434.76 o
  13  11  17     9868.52    11560.41   2003.80 o
  15  11  17      699.66     4630.72   1866.28 o
 -20  12  17       19.57     1362.80   1999.99 o
 -18  12  17    17744.85    17299.64   2260.51 o
 -16  12  17    14835.35    17763.63   3092.81 o
 -14  12  17    17538.76    20609.90   1422.40 o
 -12  12  17        4.63     -443.93   1102.22 o
 -10  12  17    11111.97    10930.00   1326.04 o
  -8  12  17     2362.85     2727.31   1232.54 o
  -6  12  17     8441.63     7784.21    632.18 o
  -4  12  17     4632.31     5881.31   1133.97 o
  -2  12  17    84851.54    87142.13   2927.94 o
   0  12  17    15175.15    17126.10   1026.10 o
   2  12  17    31680.51    28511.87   1461.03 o
   4  12  17      262.73     2276.15   1639.59 o
   6  12  17       92.97     3157.18   1481.41 o
   8  12  17     1886.44     2341.01   1256.61 o
  10  12  17    69071.48    63828.24   2576.75 o
  12  12  17    49676.44    46269.56   2952.75 o
  14  12  17     4868.80     7961.20   2372.26 o
  16  12  17      794.16     1989.18   2542.74 o
 -19  13  17      379.64    -2001.89   2167.64 o
 -17  13  17    18607.77    14998.98   4931.05 o
 -15  13  17     2622.59      649.93   1649.63 o
 -13  13  17    14931.50    12418.96   1486.30 o
 -11  13  17    26434.98    26757.25   1038.51 o
  -9  13  17    40450.28    36113.77   1298.85 o
  -7  13  17    22930.60    21019.25   1105.12 o
  -5  13  17     2013.09     1538.41    729.52 o
  -3  13  17    21192.80    20189.15   2265.60 o
  -1  13  17      562.24     2689.77   1535.05 o
   1  13  17    50043.46    47472.82   2784.41 o
   3  13  17    57049.34    55546.75   2091.91 o
   5  13  17    13822.47    12617.64   1240.73 o
   7  13  17     5631.97     7023.27   1540.94 o
   9  13  17     2026.99     1289.81   1569.53 o
  11  13  17     3667.39     5566.29   2288.78 o
  13  13  17     9629.24    11424.15   2075.15 o
  15  13  17    15441.08    20835.46   7413.10 o
 -18  14  17     3878.44     -997.35   2681.20 o
 -16  14  17     2149.47     3316.74   5465.86 o
 -14  14  17      535.22     1002.60   1862.80 o
 -12  14  17     1706.42     4547.89   1113.75 o
 -10  14  17      160.77     -815.18    815.18 o
  -8  14  17       30.18     -637.49    882.57 o
  -6  14  17    14827.74    17128.54    944.24 o
  -4  14  17    13337.93    11554.25    925.42 o
  -2  14  17     3591.85     4814.70    915.65 o
   0  14  17     7235.66     8434.36   1040.79 o
   2  14  17      181.05     2025.22   1003.61 o
   4  14  17     3290.61     4048.29   1069.76 o
   6  14  17     2662.31     1105.61   1735.15 o
   8  14  17     3755.26     4148.75   2444.98 o
  10  14  17     2772.22     -328.17   1737.30 o
  12  14  17     1030.81      667.31   3852.69 o
  14  14  17      186.80    -1417.96   2458.26 o
 -17  15  17       38.28     1083.44   2172.35 o
 -15  15  17     5227.33     7837.03   4203.24 o
 -13  15  17      755.97     1076.68   1816.89 o
 -11  15  17    11118.75    11501.43   2126.46 o
  -9  15  17    50111.54    40768.64   1623.84 o
  -7  15  17     6733.92    10248.65   1088.76 o
  -5  15  17     1800.41     2531.28    885.53 o
  -3  15  17     6307.20     7799.99   2070.35 o
  -1  15  17      615.70     1038.76   1353.31 o
   1  15  17      831.49     3783.44   1584.86 o
   3  15  17    41224.80    38832.65   2056.83 o
   5  15  17     6699.20     7512.15   1741.69 o
   7  15  17     2731.23     2018.26   1174.35 o
   9  15  17    13536.04    18430.31   3435.92 o
  11  15  17       32.28     -605.48   2616.20 o
  13  15  17     1747.32     3858.15   2808.29 o
 -16  16  17     2158.84     1368.36   2333.55 o
 -14  16  17     4655.86     4235.36   2276.27 o
 -12  16  17      444.78     2845.98   1857.73 o
 -10  16  17     1302.18     3247.76   1648.04 o
  -8  16  17       14.33    -1811.55   1811.55 o
  -6  16  17    16284.18    13292.37   1159.56 o
  -4  16  17     6411.52     6970.86   1028.52 o
  -2  16  17    26377.69    26323.02   1379.87 o
   0  16  17    10851.72    14598.94   1423.40 o
   2  16  17     8389.54     5931.31   1342.53 o
   4  16  17      760.35    -1169.91   1169.91 o
   6  16  17      266.18     -124.26   1652.43 o
   8  16  17      539.84      100.32   1882.71 o
  10  16  17    11563.44    12007.04   1884.92 o
  12  16  17    21745.23    30530.84   3993.83 o
 -15  17  17      466.53    -1078.30   3233.69 o
 -13  17  17    39437.63    39319.95   3090.44 o
 -11  17  17     1493.10     8703.22   2756.28 o
  -9  17  17    29125.37    25024.29   1683.21 o
  -7  17  17     6721.16     9340.71   2553.93 o
  -5  17  17     4390.91     6882.86   1515.79 o
  -3  17  17     5552.00     5033.24   1602.51 o
  -1  17  17    81478.34    75773.70   2383.80 o
   1  17  17    74510.20    67747.91   2363.60 o
   3  17  17    14643.04    13012.69   1510.47 o
   5  17  17      522.51     3926.66   1515.55 o
   7  17  17     5266.81     4890.52   2521.24 o
   9  17  17     8089.21     6022.59   2382.04 o
  11  17  17     8182.87     3293.52   2806.54 o
 -14  18  17     6934.97     7835.70   5181.76 o
 -12  18  17    30672.25    36855.82   6157.45 o
 -10  18  17     7104.37     6661.40   2859.12 o
  -8  18  17    32954.56    33682.51   2609.43 o
  -6  18  17    54913.34    59067.64   2504.16 o
  -4  18  17    11713.62    12792.47   1447.57 o
  -2  18  17      626.71     -687.96   1383.10 o
   0  18  17    30066.13    32676.13   2420.47 o
   2  18  17    19583.89    22050.96   4351.57 o
   4  18  17    11489.83    12711.41   1670.13 o
   6  18  17    36348.87    42705.92   3555.83 o
   8  18  17    16892.06    17971.00   3958.99 o
 -11  19  17    11311.84    12543.62   6361.95 o
  -9  19  17       54.60    -3084.70   3084.70 o
  -7  19  17    56915.23    57461.77   3418.57 o
  -5  19  17    26818.92    28283.91   2656.41 o
  -3  19  17    11624.60     6660.48   3446.92 o
  -1  19  17    10613.96     9191.04   2364.13 o
   1  19  17    30030.03    34422.51   2681.37 o
   3  19  17      896.83     2873.10   1569.07 o
   5  19  17    27331.97    29643.44   3666.86 o
   7  19  17    53912.94    46290.07   2465.64 o
  -8  20  17     1535.99    12897.23   3649.65 o
  -6  20  17     7606.25     9229.99   4415.06 o
  -4  20  17     1801.92     1402.45   1557.42 o
  -2  20  17     2765.42     4919.50   1620.77 o
   0  20  17      979.06     2592.28   2889.50 o
   2  20  17      396.58      763.04   1731.03 o
   4  20  17      496.98     2534.33   2057.11 o
  -5  21  17     4614.85     7345.00   3465.49 o
  -3  21  17     9698.75     6194.31   2529.81 o
  -1  21  17      374.92       61.13   1814.42 o
 -24   0  18     7092.48    17432.52   4518.81 o
 -22   0  18     1636.23    -1067.13   3178.41 o
 -20   0  18    36811.86    35446.45   2531.62 o
 -18   0  18    13984.89    14715.74   2474.63 o
 -16   0  18   615526.94   666803.19  19605.45 o
 -14   0  18   171353.72   172691.78   5701.34 o
 -12   0  18     1996.42     3868.81   3127.06 o
 -10   0  18    80178.92    90414.24   3095.58 o
  -8   0  18    55305.00    60269.54   2738.94 o
  -6   0  18   128224.84   122570.76   1911.78 o
  -4   0  18   643695.75   638196.75   8233.02 o
  -2   0  18   656495.50   653452.56   9234.10 o
   0   0  18    34679.47    36758.69   1443.09 o
   2   0  18    39544.62    42388.86   2505.09 o
   4   0  18     5275.34     9464.98   1024.42 o
   6   0  18   141858.00   145598.97   3276.87 o
   8   0  18    77196.82    76065.51   2612.48 o
  10   0  18   151052.30   143329.34   3398.04 o
  12   0  18    34931.07    36620.21   1995.50 o
  14   0  18     5841.45     6770.39   1490.64 o
  16   0  18     7107.59    11685.77   5553.97 o
  18   0  18    11080.58    16706.26   5219.42 o
 -23   1  18     6751.82     4902.28   3273.23 o
 -21   1  18      284.52     2219.69   2459.30 o
 -19   1  18     3540.85      828.75    734.80 o
 -17   1  18     8219.61     8075.14   2237.86 o
 -15   1  18    13595.96    19408.31   3510.40 o
 -13   1  18    10899.42    13330.08   2736.60 o
 -11   1  18   145279.06   143852.94   3887.19 o
  -9   1  18    90367.98    82558.29   2063.10 o
  -7   1  18        9.34     -821.67    829.30 o
  -5   1  18    19724.58    20354.68    545.03 o
  -3   1  18    37924.23    46534.48   1657.77 o
  -1   1  18     5208.80     4662.39    629.41 o
   1   1  18   162129.59   162318.14   2068.17 o
   3   1  18   348258.31   338419.34   3417.87 o
   5   1  18     6991.07     8491.68    854.01 o
   7   1  18     2058.32     2083.28    692.97 o
   9   1  18      734.05     1266.51    814.23 o
  11   1  18     5696.51     4984.75   1196.40 o
  13   1  18     6603.90    11522.74   2968.74 o
  15   1  18    60982.11    61142.46   3082.83 o
  17   1  18    18776.08    23448.71   2785.48 o
  19   1  18     1990.36      675.21   4489.69 o
 -24   2  18      160.71     4467.10   3089.77 o
 -22   2  18    29866.46    26332.37   4710.82 o
 -20   2  18     9308.51    10097.33   2102.89 o
 -18   2  18    13351.55    15440.25   1552.36 o
 -16   2  18    66939.58    61927.79   1320.62 o
 -14   2  18     6202.98     9137.85   1248.63 o
 -12   2  18     1204.17     1048.43    814.92 o
 -10   2  18   136164.38   139381.86   3024.93 o
  -8   2  18      365.73      638.22    937.90 o
  -6   2  18   220084.11   220147.48   3291.98 o
  -4   2  18    13615.27    15203.61    962.36 o
  -2   2  18    13985.09    13035.39    561.43 o
   0   2  18    21721.64    24214.27    828.84 o
   2   2  18   208752.61   212746.34   2433.07 o
   4   2  18    31699.51    35129.24   1149.44 o
   6   2  18   197138.88   202504.89   3450.56 o
   8   2  18       35.27     1438.13    927.84 o
  10   2  18    16615.74    18606.77   1141.84 o
  12   2  18    12560.24    14314.83   1379.26 o
  14   2  18    11131.30    15982.71   2183.14 o
  16   2  18    17025.44    23687.62   2472.98 o
  18   2  18    16364.00    27624.61   2834.61 o
 -23   3  18     7213.47     5218.64   3114.65 o
 -21   3  18     2810.91     2607.41   3352.10 o
 -19   3  18     2922.99     2578.69    871.93 o
 -17   3  18     4438.60     5410.42    825.97 o
 -15   3  18     7905.29     6624.55   1102.75 o
 -13   3  18     8090.38     9208.10   1052.83 o
 -11   3  18   209300.14   211632.14   3267.40 o
  -9   3  18   121237.11   119252.73   1915.78 o
  -7   3  18     1200.36     1471.36    427.23 o
  -5   3  18       58.73      939.19    532.36 o
  -3   3  18     7889.09     8553.69    631.64 o
  -1   3  18    45923.45    43361.04   1016.42 o
   1   3  18    71490.26    68724.02   1706.03 o
   3   3  18   362875.22   372853.47   4716.45 o
   5   3  18    30668.47    32383.58   1051.49 o
   7   3  18     2013.14     1560.92    757.63 o
   9   3  18    25950.28    26123.20   1419.46 o
  11   3  18     2813.47     4597.05   1319.66 o
  13   3  18      100.60     -899.74   1329.25 o
  15   3  18    70327.52    76043.73   4534.01 o
  17   3  18    13925.08    19001.22   2493.36 o
  19   3  18     5263.84     4884.86   2338.75 o
 -24   4  18        4.18    -6709.84  11126.27 o
 -22   4  18     4206.65     7677.79   6525.01 o
 -20   4  18     2954.62      648.26   1905.04 o
 -18   4  18    33392.87    33875.48   1351.71 o
 -16   4  18    23870.08    23926.54   1007.89 o
 -14   4  18    30865.18    33351.90   1409.83 o
 -12   4  18    24243.99    24990.84    955.20 o
 -10   4  18     6939.24     9386.63    984.54 o
  -8   4  18     9049.83     7851.73    634.35 o
  -6   4  18   145244.97   148459.03   2300.15 o
  -4   4  18    79080.95    73129.76   1246.57 o
  -2   4  18   103441.41   101581.84   1784.89 o
   0   4  18    18680.86    18352.31   1270.94 o
   2   4  18    43898.69    45799.61   1266.02 o
   4   4  18    19048.69    22803.52   1170.39 o
   6   4  18    62980.84    63857.98   1410.85 o
   8   4  18      592.04     -747.42    747.42 o
  10   4  18     3017.22     3533.28   1565.11 o
  12   4  18     1162.99    -1656.41   1656.41 o
  14   4  18    46759.71    47083.66   3692.85 o
  16   4  18     1093.19     1175.09   2613.27 o
  18   4  18    17195.56    16879.41   2554.94 o
 -23   5  18        1.40    -3270.02   3270.02 o
 -21   5  18     2175.38     3424.00   2595.00 o
 -19   5  18    13210.24    12504.45   1807.50 o
 -17   5  18     8541.61    10207.73   1490.04 o
 -15   5  18     3550.37     6023.27   1582.57 o
 -13   5  18    13199.57    13686.10   1059.17 o
 -11   5  18     2127.24     2749.62    859.85 o
  -9   5  18    19298.19    19112.07    901.84 o
  -7   5  18    23244.00    24675.32   1324.49 o
  -5   5  18    43772.25    40223.65   1344.90 o
  -3   5  18     6270.08     6441.91    857.28 o
  -1   5  18     2289.78     2259.04    497.74 o
   1   5  18    44216.63    42876.26   1374.08 o
   3   5  18     1210.35     2483.49   1013.19 o
   5   5  18      469.91     3771.78    999.38 o
   7   5  18     3511.12     4373.52    812.62 o
   9   5  18    37658.36    37826.09   1382.46 o
  11   5  18     5081.50     3068.66    838.59 o
  13   5  18    27311.47    25413.43   2286.92 o
  15   5  18      163.18    -1894.58   1894.58 o
  17   5  18       10.33     3793.22   2224.58 o
 -22   6  18    12704.56    20292.87   4568.65 o
 -20   6  18     1682.26      682.16   1993.09 o
 -18   6  18     6704.72     3413.75   2617.90 o
 -16   6  18     5249.93    10699.56   1461.34 o
 -14   6  18    26411.63    26706.49   2109.47 o
 -12   6  18    27146.38    29041.23   1867.49 o
 -10   6  18    72252.90    72865.51   2864.32 o
  -8   6  18     2089.13     3013.18    581.51 o
  -6   6  18   156542.31   156641.22   2342.89 o
  -4   6  18    64761.70    63908.90   1978.99 o
  -2   6  18    33079.00    34704.04    893.61 o
   0   6  18    87937.02    85187.04   1416.44 o
   2   6  18    55945.40    58687.13   1246.72 o
   4   6  18    35370.01    34267.41   1164.06 o
   6   6  18    38325.64    38544.70   1227.00 o
   8   6  18   148886.34   147214.08   4707.67 o
  10   6  18     1553.88     4770.15   1323.55 o
  12   6  18    17222.95    19770.92   2326.99 o
  14   6  18       98.39    -1691.76   1691.76 o
  16   6  18    10587.65    10183.58   2650.23 o
  18   6  18     1959.82     6385.36   2417.38 o
 -23   7  18      531.69     -610.94   5453.57 o
 -21   7  18    11574.04    19865.72   7595.77 o
 -19   7  18    14118.86    14725.94   1912.02 o
 -17   7  18    82276.76    80512.91   1952.01 o
 -15   7  18     3800.12     3212.69    861.83 o
 -13   7  18    12612.19    11358.96    968.38 o
 -11   7  18    29526.81    27873.95   1329.99 o
  -9   7  18    21472.26    22550.38   1541.00 o
  -7   7  18     8012.16     9544.20    905.78 o
  -5   7  18   365245.72   361084.53   8355.33 o
  -3   7  18    26371.30    25684.17   1302.46 o
  -1   7  18      359.08      -82.87    944.34 o
   1   7  18   102957.81   102479.90   1752.88 o
   3   7  18     1322.56     2435.31    760.39 o
   5   7  18     4623.52     6588.99    952.48 o
   7   7  18   169447.86   175949.89   4329.47 o
   9   7  18    27955.23    28597.48   2169.23 o
  11   7  18     6262.28     6123.06   1504.57 o
  13   7  18    11933.21    16251.94   2001.89 o
  15   7  18      315.79     3855.77   5245.75 o
  17   7  18     6541.13      758.78   2329.48 o
 -22   8  18     7898.27     8743.74   4726.21 o
 -20   8  18    45870.75    42591.77   2510.72 o
 -18   8  18    19526.58    14793.21   1607.00 o
 -16   8  18    31243.87    28784.09   2153.77 o
 -14   8  18    37133.56    35597.75   1514.67 o
 -12   8  18     2111.73     4652.75   1532.68 o
 -10   8  18    46588.87    46903.16   1978.08 o
  -8   8  18   203923.09   200566.05   3234.48 o
  -6   8  18   301318.94   289073.63   4739.51 o
  -4   8  18    22670.00    18192.29    656.04 o
  -2   8  18    33960.99    37089.23   1241.92 o
   0   8  18    10045.19    10553.25   1014.31 o
   2   8  18      880.71     -849.31    849.31 o
   4   8  18    31941.73    34852.84   1163.17 o
   6   8  18   130662.34   136922.52   3043.60 o
   8   8  18    36026.96    40333.65   2907.70 o
  10   8  18    17383.67    16634.38   2077.57 o
  12   8  18    13764.02    15444.16   1818.87 o
  14   8  18        8.00    -1953.13   2233.51 o
  16   8  18     2586.97     2308.59   2732.38 o
 -21   9  18    48021.74    48619.05   3615.79 o
 -19   9  18    25861.91    29023.13   2699.38 o
 -17   9  18    12911.32    12508.49   1684.41 o
 -15   9  18    10102.43     7863.14   1820.51 o
 -13   9  18    28008.89    28569.91   2003.41 o
 -11   9  18   321881.34   326242.00   8970.28 o
  -9   9  18    21092.15    22918.65   1898.40 o
  -7   9  18   120041.98   115754.76   2231.59 o
  -5   9  18    42377.24    42282.64   1171.74 o
  -3   9  18      797.99     1237.67    628.17 o
  -1   9  18     2646.86     5928.23    731.14 o
   1   9  18   253481.88   254965.19   3373.41 o
   3   9  18    17702.92    18178.84   1071.96 o
   5   9  18    66344.47    67467.49   2275.15 o
   7   9  18    19319.87    16133.85   2052.15 o
   9   9  18     9135.64     6746.87   1054.27 o
  11   9  18    19090.23    19899.17   2323.63 o
  13   9  18    15725.89    16930.24   1978.00 o
  15   9  18    12817.92     6062.68   2322.27 o
  17   9  18    14361.17     5085.02   3002.96 o
 -20  10  18     1912.46    -1747.36   1747.36 o
 -18  10  18      544.23    -1847.75   1847.75 o
 -16  10  18       52.82     1453.34   2088.95 o
 -14  10  18     1561.19    -1521.26   1572.70 o
 -12  10  18    18190.25    16524.11   1217.98 o
 -10  10  18    52709.46    55116.07   2013.17 o
  -8  10  18    38811.96    40065.44   1527.43 o
  -6  10  18      435.80      195.98    604.61 o
  -4  10  18     3073.04     4221.36    937.45 o
  -2  10  18    22139.33    21658.51    888.69 o
   0  10  18    35335.25    33950.40   1371.53 o
   2  10  18    37442.52    41207.90   1252.24 o
   4  10  18    10066.74    10356.38   1026.02 o
   6  10  18    11857.32    14119.49   1583.17 o
   8  10  18    19723.24    16909.70   2211.51 o
  10  10  18     5149.37     7618.43   1224.07 o
  12  10  18    16253.93    14802.16   1949.72 o
  14  10  18     7032.11    12726.43   5684.79 o
  16  10  18     2523.28     3852.45   2869.40 o
 -21  11  18     4355.35     7088.59   2642.24 o
 -19  11  18     7976.46     3883.77   1861.82 o
 -17  11  18       16.82     3050.40   2126.16 o
 -15  11  18    60450.69    59518.91   2790.86 o
 -13  11  18      898.33     -799.78   1738.69 o
 -11  11  18   153938.44   149996.11   4709.50 o
  -9  11  18     1166.72     3167.08   1169.56 o
  -7  11  18    33143.36    32438.63   1657.12 o
  -5  11  18     1403.18     2016.97    886.61 o
  -3  11  18   163533.92   163084.91   2286.76 o
  -1  11  18   142216.67   138505.91   2147.71 o
   1  11  18    61235.98    56414.14   2043.60 o
   3  11  18    17573.56    16869.94   1470.78 o
   5  11  18    19046.29    20134.41   1999.87 o
   7  11  18      605.28    -1296.28   1296.28 o
   9  11  18    28185.71    29172.50   1795.79 o
  11  11  18    90921.54    82752.95   4670.70 o
  13  11  18     1381.75     -430.01   1871.11 o
  15  11  18     8607.68     9769.95   2394.48 o
 -20  12  18     8486.21     9698.30   2177.35 o
 -18  12  18      122.31      755.21   3648.46 o
 -16  12  18    27879.50    29129.20   5363.07 o
 -14  12  18     5289.14     9616.31   2838.00 o
 -12  12  18     6522.04     7269.23   1295.77 o
 -10  12  18    11118.13    17930.18   3009.95 o
  -8  12  18    13870.39    12944.82   1783.86 o
  -6  12  18    29316.32    28996.39   1246.55 o
  -4  12  18     9584.23     9321.69    768.94 o
  -2  12  18    57336.73    59007.59   2489.89 o
   0  12  18      137.58     1961.40    850.41 o
   2  12  18    15006.96    14885.47   1382.86 o
   4  12  18      113.11     6847.58   1550.16 o
   6  12  18    18696.82    22170.95   2099.01 o
   8  12  18    18275.86    16184.78   1915.55 o
  10  12  18    24593.12    23633.38   5381.81 o
  12  12  18     3524.34    10837.55   3553.19 o
  14  12  18     7961.39     4462.30   2093.63 o
 -19  13  18      458.30    -2901.23   5473.22 o
 -17  13  18      712.04     1193.20   2051.27 o
 -15  13  18    15765.44    16198.67   2638.96 o
 -13  13  18    23243.20    22203.11   1592.14 o
 -11  13  18       20.50     1014.09   1507.17 o
  -9  13  18      132.14      883.66   1222.32 o
  -7  13  18     3031.10     5991.24   1115.90 o
  -5  13  18      949.59     3153.80   1062.56 o
  -3  13  18    74752.38    67029.62   2598.47 o
  -1  13  18    83082.66    80846.16   1991.26 o
   1  13  18    12538.69    12207.58   1080.21 o
   3  13  18     4022.30     2295.43   1084.33 o
   5  13  18     1669.37      224.01   1091.76 o
   7  13  18     3475.38     3840.80   1081.69 o
   9  13  18    21014.31    18847.56   2277.28 o
  11  13  18    23713.87    19647.48   3929.27 o
  13  13  18     1594.65     6306.95   1916.23 o
 -18  14  18      582.95    -1566.30   5158.56 o
 -16  14  18      169.65    -3913.83   3913.83 o
 -14  14  18       97.59     4115.17   3940.08 o
 -12  14  18    12198.41     8443.97   1501.32 o
 -10  14  18    20577.74    15824.08   1622.71 o
  -8  14  18     1127.23     1749.69   2295.94 o
  -6  14  18    12306.83    15666.41   1402.52 o
  -4  14  18    36613.28    32821.32   1421.11 o
  -2  14  18      672.77     7178.82   1315.44 o
   0  14  18     4988.00     3580.97   1238.02 o
   2  14  18    19347.04    20756.22   2028.33 o
   4  14  18     3650.26     3457.34   1177.12 o
   6  14  18     2951.76     2313.92   1395.47 o
   8  14  18    13642.44    18297.52   1953.67 o
  10  14  18      403.07    -1548.08   1944.85 o
  12  14  18      146.05     -413.46   1971.14 o
 -17  15  18     3052.22     2351.57   2220.40 o
 -15  15  18    10580.25     8338.85   1966.74 o
 -13  15  18    12729.14    11477.59   2454.82 o
 -11  15  18      242.86      388.24   1622.40 o
  -9  15  18     3426.16     9401.12   2065.55 o
  -7  15  18     2376.36     2475.77    919.04 o
  -5  15  18     6529.97     7827.90   1913.91 o
  -3  15  18     2809.40     2264.23    983.51 o
  -1  15  18    54421.14    54388.67   1761.56 o
   1  15  18     3982.69     8404.32   1391.62 o
   3  15  18    20111.61    23480.65   2011.06 o
   5  15  18     2545.59     1777.56   1777.14 o
   7  15  18        9.29    -2359.97   2998.42 o
   9  15  18      531.78     3641.99   1839.55 o
  11  15  18    25032.69    23330.39   3190.66 o
 -16  16  18     1743.68     5240.17   2437.54 o
 -14  16  18    30101.76    18080.79   2470.70 o
 -12  16  18    31363.81    25216.62   3154.05 o
 -10  16  18    14881.32    15871.42   2845.29 o
  -8  16  18    12314.38    13669.12   1438.31 o
  -6  16  18      617.87     3779.38   2317.59 o
  -4  16  18    30756.20    30567.17   2466.06 o
  -2  16  18     5010.15    15678.80   2997.46 o
   0  16  18    94356.69    92457.61   2811.84 o
   2  16  18       10.93      817.42   1375.02 o
   4  16  18     2878.48     2922.32   1387.40 o
   6  16  18      693.74     1187.49   1417.38 o
   8  16  18    11025.27    13394.86   4847.75 o
[truncated: 151,317 more chars]
